# Supplementary material for: Systematic review and meta-analysis of the effect of bone marrow-derived cell therapies on hind limb perfusion
Source: Dis Model Mech. 2024 May 24;17(5):dmm050632. doi: 10.1242/dmm.050632 (PMC11139036; doi:10.1242/dmm.050632)
Supplement: Table S1. [file dmm-17-050632-TableS1.csv]

title	year	journal	authors			exclusion reasons
You can teach an old dog new tricks: angiopoietin-1 instructs Tie2(pos) myeloid cells to promote neovascularization in ischemic limbs	2013	EMBO Mol Med	Emanueli, C. and Krankel, N.			1. Not a primary in vivo animal study
Mesenchymal stem/stromal cells genetically engineered to produce vascular endothelial growth factor for revascularization in wound healing and ischemic conditions	2019	Transfusion	Fierro, F. A. and Magner, N. and Beegle, J. and Dahlenburg, H. and Logan White, J. and Zhou, P. and Pepper, K. and Fury, B. and Coleal-Bergum, D. P. and Bauer, G. and Gruenloh, W. and Annett, G. and Pifer, C. and Nolta, J. A.			1. Not a primary in vivo animal study
PGC-1alpha: the missing ingredient for mesenchymal stem cell-mediated angiogenesis	2012	Diabetes	Hsueh, W. A. and Gupte, A. A.			1. Not a primary in vivo animal study
Biological surgery: synergetic angiogenic therapy using coadministration of two progenitor cell populations	2008	Circ Res	Li, W. and Silverstein, R. L.			1. Not a primary in vivo animal study
MSCs isolated from patients with ischemic vascular disease have normal angiogenic potential	2014	Mol Ther	Sanz-Nogues, C. and O'Brien, T.			1. Not a primary in vivo animal study
Angiogenic potential of BM MSCs derived from patients with critical leg ischemia	2012	Bone Marrow Transplant	Smadja, D. M. and d'Audigier, C. and Guerin, C. L. and Mauge, L. and Dizier, B. and Silvestre, J. S. and Dal Cortivo, L. and Gaussem, P. and Emmerich, J.			1. Not a primary in vivo animal study
[Gene and cell therapy in lower limb critical ischemia]	2007	Rev Med Interne	Emmerich, J.			1. Not a primary in vivo animal study
Identification of risk factors related to poor angiogenic potency of bone marrow cells from different patients	2009	Circulation	Li, T. S. and Kubo, M. and Ueda, K. and Murakami, M. and Ohshima, M. and Kobayashi, T. and Tanaka, T. and Shirasawa, B. and Mikamo, A. and Hamano, K.			1. Not a primary in vivo animal study
[Adipose stromal cells--plastic type of cells with high therapeutic potential]	2006	Tsitologiia	Traktuev, D. O. and Parfenova, E. V. and Tkachuk, V. A. and March, K. L.			1. Not a primary in vivo animal study
Bone marrow-derived aldehyde dehydrogenase-bright stem and progenitor cells for ischemic repair	2009	Congest Heart Fail	Keller, L. H.			1. Not a primary in vivo animal study
Bone marrow mononuclear cell angiogenic competency is suppressed by a high-salt diet	2014	Am J Physiol Cell Physiol	Karcher, J. R. and Greene, A. S.			2. No hind limb ischemia model applied (e.g. non-permanent methods of ligation)
Mesenchymal stem cell-based HSP70 promoter-driven VEGFA induction by resveratrol promotes angiogenesis in a mouse model	2015	Cell Stress Chaperones	Chen, Y. B. and Lan, Y. W. and Hung, T. H. and Chen, L. G. and Choo, K. B. and Cheng, W. T. and Lee, H. S. and Chong, K. Y.			2. No hind limb ischemia model applied (e.g. non-permanent methods of ligation)
Treatment of Arsenite Intoxication-Induced Peripheral Vasculopathy with Mesenchymal Stem Cells	2018	Int J Mol Sci	Chiang, Y. H. and Lin, C. C. and Chen, Y. C. and Lee, O. K.			2. No hind limb ischemia model applied (e.g. non-permanent methods of ligation)
Malignant tumor formation after transplantation of short-term cultured bone marrow mesenchymal stem cells in experimental myocardial infarction and diabetic neuropathy	2011	Circ Res	Jeong, J. O. and Han, J. W. and Kim, J. M. and Cho, H. J. and Park, C. and Lee, N. and Kim, D. W. and Yoon, Y. S.			2. No hind limb ischemia model applied (e.g. non-permanent methods of ligation)
Using C-arm x-ray imaging to guide local reporter probe delivery for tracking stem cell engraftment	2013	Theranostics	Kedziorek, D. A. and Solaiyappan, M. and Walczak, P. and Ehtiati, T. and Fu, Y. and Bulte, J. W. and Shea, S. M. and Brost, A. and Wacker, F. K. and Kraitchman, D. L.			2. No hind limb ischemia model applied (e.g. non-permanent methods of ligation)
Efficacy of topical and systemic transplantation of mesenchymal stem cells in a rat model of diabetic ischemic wounds	2021	Stem Cell Res Ther	Yan, J. and Liang, J. and Cao, Y. and El Akkawi, M. M. and Liao, X. and Chen, X. and Li, C. and Li, K. and Xie, G. and Liu, H.			2. No hind limb ischemia model applied (e.g. non-permanent methods of ligation)
Inhibition of intracranial glioma growth by endometrial regenerative cells	2009	Cell Cycle	Han, X. and Meng, X. and Yin, Z. and Rogers, A. and Zhong, J. and Rillema, P. and Jackson, J. A. and Ichim, T. E. and Minev, B. and Carrier, E. and Patel, A. N. and Murphy, M. P. and Min, W. P. and Riordan, N. H.			2. No hind limb ischemia model applied (e.g. non-permanent methods of ligation)
"The role of indoleamine 2,3 dioxygenase in beneficial effects of stem cells in hind limb ischemia reperfusion injury"	2014	PLoS One	Masoumy, M. and Yu, J. and Liu, J. Y. and Yanasak, N. and Middleton, C. and Lamoke, F. and Mozaffari, M. S. and Baban, B.			2. No hind limb ischemia model applied (e.g. non-permanent methods of ligation)
Bone marrow-derived immune cells regulate vascular disease through a p27<sup>Kip1</sup>-dependent mechanism	2004	Journal of Clinical Investigation	Boehm, M. and Olive, M. and True, A. L. and Crook, M. F. and San, H. and Qu, X. and Nabel, E. G.			2. No hind limb ischemia model applied (e.g. non-permanent methods of ligation)
Controlled release of stromal cell-derived factor-1 for enhanced progenitor response in ischemia	2011	J Control Release	Kuraitis, D. and Zhang, P. and McEwan, K. and Zhang, J. and McKee, D. and Sofrenovic, T. and Griffith, M. and Cao, X. and Ruel, M. and Suuronen, E. J.			3. No cellular product administered
Microparticles carrying Sonic hedgehog favor neovascularization through the activation of nitric oxide pathway in mice	2010	PLoS One	Benameur, T. and Soleti, R. and Porro, C. and Andriantsitohaina, R. and Martinez, M. C.			3. No cellular product administered
Enhanced proangiogenic potential of mesenchymal stem cell-derived exosomes stimulated by a nitric oxide releasing polymer	2017	Biomaterials	Du, W. and Zhang, K. and Zhang, S. and Wang, R. and Nie, Y. and Tao, H. and Han, Z. and Liang, L. and Wang, D. and Liu, J. and Liu, N. and Han, Z. and Kong, D. and Zhao, Q. and Li, Z.			3. No cellular product administered
Transplantation of bone marrow derived monocytes: a novel approach for augmentation of arteriogenesis in a murine model of femoral artery ligation	2013	Am J Transl Res	Francke, A. and Weinert, S. and Strasser, R. H. and Braun-Dullaeus, R. C. and Herold, J.			3. No cellular product administered
Extracellular vesicles from mesenchymal stem cells activates VEGF receptors and accelerates recovery of hindlimb ischemia	2017	J Control Release	Gangadaran, P. and Rajendran, R. L. and Lee, H. W. and Kalimuthu, S. and Hong, C. M. and Jeong, S. Y. and Lee, S. W. and Lee, J. and Ahn, B. C.			3. No cellular product administered
Exosomes secreted by human-induced pluripotent stem cell-derived mesenchymal stem cells attenuate limb ischemia by promoting angiogenesis in mice	2015	Stem Cell Res Ther	Hu, G. W. and Li, Q. and Niu, X. and Hu, B. and Liu, J. and Zhou, S. M. and Guo, S. C. and Lang, H. L. and Zhang, C. Q. and Wang, Y. and Deng, Z. F.			3. No cellular product administered
Multiple paracrine factors secreted by mesenchymal stem cells contribute to angiogenesis	2014	Vascul Pharmacol	Kwon, H. M. and Hur, S. M. and Park, K. Y. and Kim, C. K. and Kim, Y. M. and Kim, H. S. and Shin, H. C. and Won, M. H. and Ha, K. S. and Kwon, Y. G. and Lee, D. H. and Kim, Y. M.			3. No cellular product administered
Therapeutic Potential of Adipose-Derived Therapeutic Factor Concentrate for Treating Critical Limb Ischemia	2016	Cell Transplant	Prochazka, V. and Jurcikova, J. and Lassak, O. and Vitkova, K. and Pavliska, L. and Porubova, L. and Buszman, P. P. and Krauze, A. and Fernandez, C. and Jaluvka, F. and Spackova, I. and Lochman, I. and Jana, D. and Merfeld-Clauss, S. and March, K. L. and Traktuev, D. O. and Johnstone, B. H.			3. No cellular product administered
Endothelial progenitor cell-derived microvesicles improve neovascularization in a murine model of hindlimb ischemia	2012	Int J Immunopathol Pharmacol	Ranghino, A. and Cantaluppi, V. and Grange, C. and Vitillo, L. and Fop, F. and Biancone, L. and Deregibus, M. C. and Tetta, C. and Segoloni, G. P. and Camussi, G.			3. No cellular product administered
"Administered circulating microparticles derived from lung cancer patients markedly improved angiogenesis, blood flow and ischemic recovery in rat critical limb ischemia"	2015	J Transl Med	Sheu, J. J. and Lee, F. Y. and Wallace, C. G. and Tsai, T. H. and Leu, S. and Chen, Y. L. and Chai, H. T. and Lu, H. I. and Sun, C. K. and Yip, H. K.			3. No cellular product administered
A shape-controlled tuneable microgel platform to modulate angiogenic paracrine responses in stem cells	2014	Biomaterials	Thomas, D. and Fontana, G. and Chen, X. and Sanz-Nogues, C. and Zeugolis, D. I. and Dockery, P. and O'Brien, T. and Pandit, A.			3. No cellular product administered
Probucol and antioxidant vitamins rescue ischemia-induced neovascularization in mice exposed to cigarette smoke: potential role of endothelial progenitor cells	2010	Atherosclerosis	Turgeon, J. and Dussault, S. and Haddad, P. and Groleau, J. and Menard, C. and Michaud, S. E. and Maingrette, F. and Rivard, A.			3. No cellular product administered
Marrow-derived stromal cells express genes encoding a broad spectrum of arteriogenic cytokines and promote in vitro and in vivo arteriogenesis through paracrine mechanisms	2004	Circ Res	Kinnaird, T. and Stabile, E. and Burnett, M. S. and Lee, C. W. and Barr, S. and Fuchs, S. and Epstein, S. E.			3. No cellular product administered
Impairment in postischemic neovascularization in mice lacking the CXC chemokine receptor 3	2005	Circ Res	Waeckel, L. and Mallat, Z. and Potteaux, S. and Combadiere, C. and Clergue, M. and Duriez, M. and Bao, L. and Gerard, C. and Rollins, B. J. and Tedgui, A. and Levy, B. I. and Silvestre, J. S.			3. No cellular product administered
Dietary nitrate supplementation improves revascularization in chronic ischemia	2012	Circulation	Hendgen-Cotta, U. B. and Luedike, P. and Totzeck, M. and Kropp, M. and Schicho, A. and Stock, P. and Rammos, C. and Niessen, M. and Heiss, C. and Lundberg, J. O. and Weitzberg, E. and Kelm, M. and Rassaf, T.			3. No cellular product administered
Glyoxalase-1 overexpression in bone marrow cells reverses defective neovascularization in STZ-induced diabetic mice	2014	Cardiovasc Res	Vulesevic, B. and McNeill, B. and Geoffrion, M. and Kuraitis, D. and McBane, J. E. and Lochhead, M. and Vanderhyden, B. C. and Korbutt, G. S. and Milne, R. W. and Suuronen, E. J.			3. No cellular product administered
Advanced Glycation Endproducts Impair Endothelial Progenitor Cell Migration and Homing via Syndecan 4 Shedding	2017	Stem Cells	Xie, J. and Li, R. and Wu, H. and Chen, J. and Li, G. and Chen, Q. and Wei, Z. and He, G. and Wang, L. and Ferro, A. and Xu, B.			3. No cellular product administered
G-CSF and AMD3100 mobilize monocytes into the blood that stimulate angiogenesis in vivo through a paracrine mechanism	2006	Blood	Capoccia, B. J. and Shepherd, R. M. and Link, D. C.			3. No cellular product administered
Heat shock factor 1 contributes to ischemia-induced angiogenesis by regulating the mobilization and recruitment of bone marrow stem/progenitor cells	2012	PLoS One	Kubo, M. and Li, T. S. and Kurazumi, H. and Takemoto, Y. and Ohshima, M. and Yamamoto, Y. and Nishimoto, A. and Mikamo, A. and Fujimoto, M. and Nakai, A. and Hamano, K.			3. No cellular product administered
Hypoxia-induced miR-210 modulates the inflammatory response and fibrosis upon acute ischemia	2021	Cell Death Dis	Zaccagnini, G. and Greco, S. and Longo, M. and Maimone, B. and Voellenkle, C. and Fuschi, P. and Carrara, M. and Creo, P. and Maselli, D. and Tirone, M. and Mazzone, M. and Gaetano, C. and Spinetti, G. and Martelli, F.			3. No cellular product administered
Androgen action augments ischemia-induced, bone marrow progenitor cell-mediated vasculogenesis	2018	International journal of biological sciences	Lam, Y. T. and Lecce, L. and Yuen, G. S. C. and Wise, S. G. and Handelsman, D. J. and Ng, M. K. C.			3. No cellular product administered
Umbilical cord-derived mesenchymal stromal/stem cells enhance recovery of surgically induced skeletal muscle ischemia in a rat model	2019	Histol Histopathol	Arutyunyan, I. and Fatkhudinov, T. and Elchaninov, A. and Vasyukova, O. and Makarov, A. and Usman, N. and Kananykhina, E. and Lokhonina, A. and Goldshtein, D. and Bolshakova, G. and Sukhikh, G.			4. Cellular product other than unmodified BM MNC or BM MSC administered
An injectable, self-assembled multicellular microsphere with the incorporation of fibroblast-derived extracellular matrix for therapeutic angiogenesis	2020	Mater Sci Eng C Mater Biol Appl	Du, P. and Da Costa, A. D. S. and Savitri, C. and Ha, S. S. and Wang, P. Y. and Park, K.			4. Cellular product other than unmodified BM MNC or BM MSC administered
[Analysis of Biological Properties of Human Adult Mesenchymal Stem Cells and Their Effect on Mouse Hind Limb Ischemia]	2019	J Vasc Res	Garcia-Vazquez, M. D. and Herrero de la Parte, B. and Garcia-Alonso, I. and Morales, M. C.			4. Cellular product other than unmodified BM MNC or BM MSC administered
Cellular expression of integrin-beta 1 is of critical importance for inducing therapeutic angiogenesis by cell implantation	2005	Cardiovasc Res	Li, T. S. and Ito, H. and Hayashi, M. and Furutani, A. and Matsuzaki, M. and Hamano, K.			4. Cellular product other than unmodified BM MNC or BM MSC administered
Prospective comparative analysis of the angiogenic capacity of monocytes and CD133+ cells in a murine model of hind limb ischemia	2009	Cytotherapy	Lopez-Holgado, N. and Alberca, M. and Sanchez-Guijo, F. M. and Villaron, E. M. and Rivas, J. V. and Lopez-Novoa, J. M. and Brinon, J. G. and Arevalo, M. A. and Oterino, E. and Santamaria, C. and San Miguel, J. F. and del Canizo, M. C.			4. Cellular product other than unmodified BM MNC or BM MSC administered
Effect of autologous transplant of peripheral blood mononuclear cells in combination with proangiogenic factors during experimental revascularization of lower limb ischemia	2020	J Tissue Eng Regen Med	Padilla, L. and Arguero-Sanchez, R. and Rodriguez-Trejo, J. M. and Carranza-Castro, P. H. and Suarez-Cuenca, J. A. and Polaco-Castillo, J. and DiSilvio-Lopez, M. and Lopez-Gutierrez, J. and Olguin-Juarez, H. and Hernandez-Patricio, A. and Vera-Gomez, E. and Gomez-Calderon, A. J. and Tellez-Gonzalez, M. A. and Mondragon-Teran, P.			4. Cellular product other than unmodified BM MNC or BM MSC administered
Postnatal neovascularization by endothelial progenitor cells immortalized with the simian virus 40T antigen gene	2006	Int J Oncol	Qiu, H. Y. and Fujimori, Y. and Nishioka, K. and Yamaguchi, N. and Hashimoto-Tamaoki, T. and Sugihara, A. and Terada, N. and Nagaya, N. and Kanda, M. and Kobayashi, N. and Tanaka, N. and Westerman, K. A. and Leboulch, P. and Hara, H.			4. Cellular product other than unmodified BM MNC or BM MSC administered
Promotion of angiogenesis in tissue engineering: developing multicellular matrices with multiple capacities	2006	Int J Artif Organs	Suuronen, E. J. and Muzakare, L. and Doillon, C. J. and Kapila, V. and Li, F. and Ruel, M. and Griffith, M.			4. Cellular product other than unmodified BM MNC or BM MSC administered
A Nano-In-Micro System for Enhanced Stem Cell Therapy of Ischemic Diseases	2017	ACS Cent Sci	Wang, H. and Agarwal, P. and Xiao, Y. and Peng, H. and Zhao, S. and Liu, X. and Zhou, S. and Li, J. and Liu, Z. and He, X.			4. Cellular product other than unmodified BM MNC or BM MSC administered
Reversible Thermoresponsive Hydrogel Fabricated from Natural Biopolymer for the Improvement of Critical Limb Ischemia by Controlling Release of Stem Cells	2019	Adv Healthc Mater	Wang, R. and Yao, X. and Li, T. and Li, X. and Jin, M. and Ni, Y. and Yuan, W. and Xie, X. and Lu, L. and Li, M.			4. Cellular product other than unmodified BM MNC or BM MSC administered
IGF-1C domain-modified hydrogel enhances therapeutic potential of mesenchymal stem cells for hindlimb ischemia	2019	Stem Cell Res Ther	Zhao, N. and Yue, Z. and Cui, J. and Yao, Y. and Song, X. and Cui, B. and Qi, X. and Han, Z. and Han, Z. C. and Guo, Z. and He, Z. X. and Li, Z.			4. Cellular product other than unmodified BM MNC or BM MSC administered
CD34- blood-derived human endothelial cell progenitors	2001	Stem Cells	Harraz, M. and Jiao, C. and Hanlon, H. D. and Hartley, R. S. and Schatteman, G. C.			4. Cellular product other than unmodified BM MNC or BM MSC administered
Functional and ultrastructural analysis of endothelial-like cells derived from bone marrow stromal cells	2008	Cytotherapy	Zhen-Zhou, C. and Xiao-Dan, J. and Gui-Tao, L. and Jiang-Hua, S. and Ling-Hui, L. and Mou-Xuan, D. and Ru-Xiang, X.			4. Cellular product other than unmodified BM MNC or BM MSC administered
Notch signaling-modified mesenchymal stem cells improve tissue perfusion by induction of arteriogenesis in a rat hindlimb ischemia model	2021	Sci Rep	Maeda, S. and Miyagawa, S. and Kawamura, T. and Shibuya, T. and Watanabe, K. and Nakagawa, T. and Harada, A. and Chida, D. and Sawa, Y.			4. Cellular product other than unmodified BM MNC or BM MSC administered
A prosurvival and proangiogenic stem cell delivery system to promote ischemic limb regeneration	2016	Acta Biomater	Xu, Y. and Fu, M. and Li, Z. and Fan, Z. and Li, X. and Liu, Y. and Anderson, P. M. and Xie, X. and Liu, Z. and Guan, J.			4. Cellular product other than unmodified BM MNC or BM MSC administered
Angiopoiesis and bone regeneration via co-expression of the hVEGF and hBMP genes from an adeno-associated viral vector in vitro and in vivo	2010	Acta Pharmacol Sin	Zhang, C. and Wang, K. Z. and Qiang, H. and Tang, Y. L. and Li, Q. and Li, M. and Dang, X. Q.			4. Cellular product other than unmodified BM MNC or BM MSC administered
Perivascular delivery of encapsulated mesenchymal stem cells improves postischemic angiogenesis via paracrine activation of VEGF-A	2013	Arterioscler Thromb Vasc Biol	Katare, R. and Riu, F. and Rowlinson, J. and Lewis, A. and Holden, R. and Meloni, M. and Reni, C. and Wallrapp, C. and Emanueli, C. and Madeddu, P.			4. Cellular product other than unmodified BM MNC or BM MSC administered
The use of magnetic resonance cell tracking to monitor endothelial progenitor cells in a rat hindlimb ischemic model	2012	Biomaterials	Agudelo, C. A. and Tachibana, Y. and Hurtado, A. F. and Ose, T. and Iida, H. and Yamaoka, T.			4. Cellular product other than unmodified BM MNC or BM MSC administered
Transcriptional activation of hypoxia-inducible factor-1 (HIF-1) in myeloid cells promotes angiogenesis through VEGF and S100A8	2014	Proc Natl Acad Sci U S A	Ahn, G. O. and Seita, J. and Hong, B. J. and Kim, Y. E. and Bok, S. and Lee, C. J. and Kim, K. S. and Lee, J. C. and Leeper, N. J. and Cooke, J. P. and Kim, H. J. and Kim, I. H. and Weissman, I. L. and Brown, J. M.			4. Cellular product other than unmodified BM MNC or BM MSC administered
Nonbone marrow-derived circulating progenitor cells contribute to postnatal neovascularization following tissue ischemia	2007	Circ Res	Aicher, A. and Rentsch, M. and Sasaki, K. and Ellwart, J. W. and Fandrich, F. and Siebert, R. and Cooke, J. P. and Dimmeler, S. and Heeschen, C.			4. Cellular product other than unmodified BM MNC or BM MSC administered
Elimination of allogeneic multipotent stromal cells by host macrophages in different models of regeneration	2015	Int J Clin Exp Pathol	Arutyunyan, I. and Elchaninov, A. and Fatkhudinov, T. and Makarov, A. and Kananykhina, E. and Usman, N. and Bolshakova, G. and Glinkina, V. and Goldshtein, D. and Sukhikh, G.			4. Cellular product other than unmodified BM MNC or BM MSC administered
Umbilical cord tissue-derived mesenchymal stromal cells maintain immunomodulatory and angiogenic potencies after cryopreservation and subsequent thawing	2017	Cytotherapy	Barcia, R. N. and Santos, J. M. and Teixeira, M. and Filipe, M. and Pereira, A. R. S. and Ministro, A. and Agua-Doce, A. and Carvalheiro, M. and Gaspar, M. M. and Miranda, J. P. and Graca, L. and Simoes, S. and Santos, S. C. R. and Cruz, P. and Cruz, H.			4. Cellular product other than unmodified BM MNC or BM MSC administered
Priming of late endothelial progenitor cells with erythropoietin before transplantation requires the CD131 receptor subunit and enhances their angiogenic potential	2012	J Thromb Haemost	Bennis, Y. and Sarlon-Bartoli, G. and Guillet, B. and Lucas, L. and Pellegrini, L. and Velly, L. and Blot-Chabaud, M. and Dignat-Georges, F. and Sabatier, F. and Pisano, P.			4. Cellular product other than unmodified BM MNC or BM MSC administered
Three-dimensional cell grafting enhances the angiogenic efficacy of human umbilical vein endothelial cells	2012	Tissue Eng Part A	Bhang, S. H. and Lee, S. and Lee, T. J. and La, W. G. and Yang, H. S. and Cho, S. W. and Kim, B. S.			4. Cellular product other than unmodified BM MNC or BM MSC administered
Efficacious and clinically relevant conditioned medium of human adipose-derived stem cells for therapeutic angiogenesis	2014	Mol Ther	Bhang, S. H. and Lee, S. and Shin, J. Y. and Lee, T. J. and Jang, H. K. and Kim, B. S.			4. Cellular product other than unmodified BM MNC or BM MSC administered
Transplantation of cord blood mesenchymal stem cells as spheroids enhances vascularization	2012	Tissue Eng Part A	Bhang, S. H. and Lee, S. and Shin, J. Y. and Lee, T. J. and Kim, B. S.			4. Cellular product other than unmodified BM MNC or BM MSC administered
Lysophosphatidic acid enhances stromal cell-directed angiogenesis	2013	PLoS One	Binder, B. Y. and Sondergaard, C. S. and Nolta, J. A. and Leach, J. K.			4. Cellular product other than unmodified BM MNC or BM MSC administered
The angiogenic properties of human adipose-derived stem cells (HASCs) are modulated by the High mobility group box protein 1 (HMGB1)	2017	Int J Cardiol	Biscetti, F. and Gentileschi, S. and Bertucci, F. and Servillo, M. and Arena, V. and Angelini, F. and Stigliano, E. and Bonanno, G. and Scambia, G. and Sacchetti, B. and Pierelli, L. and Landolfi, R. and Flex, A.			4. Cellular product other than unmodified BM MNC or BM MSC administered
Sourcing of an alternative pericyte-like cell type from peripheral blood in clinically relevant numbers for therapeutic angiogenic applications	2015	Mol Ther	Blocki, A. and Wang, Y. and Koch, M. and Goralczyk, A. and Beyer, S. and Agarwal, N. and Lee, M. and Moonshi, S. and Dewavrin, J. Y. and Peh, P. and Schwarz, H. and Bhakoo, K. and Raghunath, M.			4. Cellular product other than unmodified BM MNC or BM MSC administered
alpha6-integrin subunit plays a major role in the proangiogenic properties of endothelial progenitor cells	2010	Arterioscler Thromb Vasc Biol	Bouvard, C. and Gafsou, B. and Dizier, B. and Galy-Fauroux, I. and Lokajczyk, A. and Boisson-Vidal, C. and Fischer, A. M. and Helley, D.			4. Cellular product other than unmodified BM MNC or BM MSC administered
Ephrin-B2-activated peripheral blood mononuclear cells from diabetic patients restore diabetes-induced impairment of postischemic neovascularization	2012	Diabetes	Broqueres-You, D. and Lere-Dean, C. and Merkulova-Rainon, T. and Mantsounga, C. S. and Allanic, D. and Hainaud, P. and Contreres, J. O. and Wang, Y. and Vilar, J. and Virally, M. and Mourad, J. J. and Guillausseau, P. J. and Silvestre, J. S. and Levy, B. I.			4. Cellular product other than unmodified BM MNC or BM MSC administered
Suppression of hepatocyte growth factor production impairs the ability of adipose-derived stem cells to promote ischemic tissue revascularization	2007	Stem Cells	Cai, L. and Johnstone, B. H. and Cook, T. G. and Liang, Z. and Traktuev, D. and Cornetta, K. and Ingram, D. A. and Rosen, E. D. and March, K. L.			4. Cellular product other than unmodified BM MNC or BM MSC administered
[Potential of human adipose tissue derived adult stem cells differentiate into endothelial cells]	2005	Zhongguo Yi Xue Ke Xue Yuan Xue Bao	Cao, Y. and Meng, Y. and Sun, Z. and Liao, L. M. and Han, Q. and Li, J. and Liu, Y. N. and Zhao, C. H.			4. Cellular product other than unmodified BM MNC or BM MSC administered
Human adipose tissue-derived stem cells differentiate into endothelial cells in vitro and improve postnatal neovascularization in vivo	2005	Biochem Biophys Res Commun	Cao, Y. and Sun, Z. and Liao, L. and Meng, Y. and Han, Q. and Zhao, R. C.			4. Cellular product other than unmodified BM MNC or BM MSC administered
Activation of Epac stimulates integrin-dependent homing of progenitor cells	2008	Blood	Carmona, G. and Chavakis, E. and Koehl, U. and Zeiher, A. M. and Dimmeler, S.			4. Cellular product other than unmodified BM MNC or BM MSC administered
"Design, fabrication and perivascular implantation of bioactive scaffolds engineered with human adventitial progenitor cells for stimulation of arteriogenesis in peripheral ischemia"	2016	Biofabrication	Carrabba, M. and Maria, C. De and Oikawa, A. and Reni, C. and Rodriguez-Arabaolaza, I. and Spencer, H. and Slater, S. and Avolio, E. and Dang, Z. and Spinetti, G. and Madeddu, P. and Vozzi, G.			4. Cellular product other than unmodified BM MNC or BM MSC administered
Inducible HGF-secreting Human Umbilical Cord Blood-derived MSCs Produced via TALEN-mediated Genome Editing Promoted Angiogenesis	2016	Mol Ther	Chang, H. K. and Kim, P. H. and Cho, H. M. and Yum, S. Y. and Choi, Y. J. and Son, Y. and Lee, D. and Kang, I. and Kang, K. S. and Jang, G. and Cho, J. Y.			4. Cellular product other than unmodified BM MNC or BM MSC administered
Role of beta2-integrins for homing and neovascularization capacity of endothelial progenitor cells	2005	J Exp Med	Chavakis, E. and Aicher, A. and Heeschen, C. and Sasaki, K. and Kaiser, R. and Makhfi, N. El and Urbich, C. and Peters, T. and Scharffetter-Kochanek, K. and Zeiher, A. M. and Chavakis, T. and Dimmeler, S.			4. Cellular product other than unmodified BM MNC or BM MSC administered
Phosphatidylinositol-3-kinase-gamma is integral to homing functions of progenitor cells	2008	Circ Res	Chavakis, E. and Carmona, G. and Urbich, C. and Gottig, S. and Henschler, R. and Penninger, J. M. and Zeiher, A. M. and Chavakis, T. and Dimmeler, S.			4. Cellular product other than unmodified BM MNC or BM MSC administered
Three-dimensional cell aggregates composed of HUVECs and cbMSCs for therapeutic neovascularization in a mouse model of hindlimb ischemia	2013	Biomaterials	Chen, D. Y. and Wei, H. J. and Lin, K. J. and Huang, C. C. and Wang, C. C. and Wu, C. T. and Chao, K. T. and Chen, K. J. and Chang, Y. and Sung, H. W.			4. Cellular product other than unmodified BM MNC or BM MSC administered
Netrin-1 with stem cells promote angiogenesis in limb ischemic rats	2014	J Surg Res	Chen, T. and Chen, D. and Li, F. and Tan, Z.			4. Cellular product other than unmodified BM MNC or BM MSC administered
The role of chemokines in proangiogenic action induced by human adipose tissue-derived mesenchymal stem cells in the murine model of hindlimb ischemia	2009	Cell Physiol Biochem	Cho, H. H. and Kim, Y. J. and Kim, J. T. and Song, J. S. and Shin, K. K. and Bae, Y. C. and Jung, J. S.			4. Cellular product other than unmodified BM MNC or BM MSC administered
Regulation of endothelial cell and endothelial progenitor cell survival and vasculogenesis by integrin-linked kinase	2005	Arterioscler Thromb Vasc Biol	Cho, H. J. and Youn, S. W. and Cheon, S. I. and Kim, T. Y. and Hur, J. and Zhang, S. Y. and Lee, S. P. and Park, K. W. and Lee, M. M. and Choi, Y. S. and Park, Y. B. and Kim, H. S.			4. Cellular product other than unmodified BM MNC or BM MSC administered
Improvement of postnatal neovascularization by human embryonic stem cell derived endothelial-like cell transplantation in a mouse model of hindlimb ischemia	2007	Circulation	Cho, S. W. and Moon, S. H. and Lee, S. H. and Kang, S. W. and Kim, J. and Lim, J. M. and Kim, H. S. and Kim, B. S. and Chung, H. M.			4. Cellular product other than unmodified BM MNC or BM MSC administered
Therapeutic angiogenesis using genetically engineered human endothelial cells	2012	J Control Release	Cho, S. W. and Yang, F. and Son, S. M. and Park, H. J. and Green, J. J. and Bogatyrev, S. and Mei, Y. and Park, S. and Langer, R. and Anderson, D. G.			4. Cellular product other than unmodified BM MNC or BM MSC administered
Proangiogenic features of Wharton's jelly-derived mesenchymal stromal/stem cells and their ability to form functional vessels	2013	Int J Biochem Cell Biol	Choi, M. and Lee, H. S. and Naidansaren, P. and Kim, H. K. and O, E. and Cha, J. H. and Ahn, H. Y. and Yang, P. I. and Shin, J. C. and Joe, Y. A.			4. Cellular product other than unmodified BM MNC or BM MSC administered
Proangiogenic cells enhanced persistent and physiologic neovascularization compared with macrophages	2015	Exp Mol Med	Choi, Y. E. and Cha, Y. R. and Lee, K. M. and Kim, H. J. and Yoon, C. H.			4. Cellular product other than unmodified BM MNC or BM MSC administered
A comparison of the pro-angiogenic potential of human induced pluripotent stem cell derived endothelial cells and induced endothelial cells in a murine model of peripheral arterial disease	2017	Int J Cardiol	Clayton, Z. E. and Yuen, G. S. and Sadeghipour, S. and Hywood, J. D. and Wong, J. W. and Huang, N. F. and Ng, M. K. and Cooke, J. P. and Patel, S.			4. Cellular product other than unmodified BM MNC or BM MSC administered
"Quaking Is a Key Regulator of Endothelial Cell Differentiation, Neovascularization, and Angiogenesis"	2017	Stem Cells	Cochrane, A. and Kelaini, S. and Tsifaki, M. and Bojdo, J. and Vila-Gonzalez, M. and Drehmer, D. and Caines, R. and Magee, C. and Eleftheriadou, M. and Hu, Y. and Grieve, D. and Stitt, A. W. and Zeng, L. and Xu, Q. and Margariti, A.			4. Cellular product other than unmodified BM MNC or BM MSC administered
Inhibition of Aldehyde Dehydrogenase-Activity Expands Multipotent Myeloid Progenitor Cells with Vascular Regenerative Function	2018	Stem Cells	Cooper, T. T. and Sherman, S. E. and Kuljanin, M. and Bell, G. I. and Lajoie, G. A. and Hess, D. A.			4. Cellular product other than unmodified BM MNC or BM MSC administered
Cell sheet engineering using the stromal vascular fraction of adipose tissue as a vascularization strategy	2017	Acta Biomater	Costa, M. and Cerqueira, M. T. and Santos, T. C. and Sampaio-Marques, B. and Ludovico, P. and Marques, A. P. and Pirraco, R. P. and Reis, R. L.			4. Cellular product other than unmodified BM MNC or BM MSC administered
Restoring Akt1 activity in outgrowth endothelial cells from South Asian men rescues vascular reparative potential	2014	Stem Cells	Cubbon, R. M. and Yuldasheva, N. Y. and Viswambharan, H. and Mercer, B. N. and Baliga, V. and Stephen, S. L. and Askham, J. and Sukumar, P. and Skromna, A. and Mughal, R. S. and Walker, A. M. and Bruns, A. and Bailey, M. A. and Galloway, S. and Imrie, H. and Gage, M. C. and Rakobowchuk, M. and Li, J. and Porter, K. E. and Ponnambalam, S. and Wheatcroft, S. B. and Beech, D. J. and Kearney, M. T.			4. Cellular product other than unmodified BM MNC or BM MSC administered
Human Cardiac Mesenchymal Stromal Cells with CD105+CD34- Phenotype Enhance the Function of Post-Infarction Heart in Mice	2016	PLoS One	Czapla, J. and Matuszczak, S. and Wisniewska, E. and Jarosz-Biej, M. and Smolarczyk, R. and Cichon, T. and Glowala-Kosinska, M. and Sliwka, J. and Garbacz, M. and Szczypior, M. and Jazwiec, T. and Langrzyk, A. and Zembala, M. and Szala, S.			4. Cellular product other than unmodified BM MNC or BM MSC administered
In vitro and in vivo effects of human monocytes and their subsets on new vessel formation	2014	Microcirculation	Czepluch, F. S. and Bernhardt, M. and Kuschicke, H. and Gogiraju, R. and Schroeter, M. R. and Riggert, J. and Hasenfuss, G. and Schafer, K.			4. Cellular product other than unmodified BM MNC or BM MSC administered
Elevating CXCR7 Improves Angiogenic Function of EPCs via Akt/GSK-3beta/Fyn-Mediated Nrf2 Activation in Diabetic Limb Ischemia	2017	Circ Res	Dai, X. and Yan, X. and Zeng, J. and Chen, J. and Wang, Y. and Chen, J. and Li, Y. and Barati, M. T. and Wintergerst, K. A. and Pan, K. and Nystoriak, M. A. and Conklin, D. J. and Rokosh, G. and Epstein, P. N. and Li, X. and Tan, Y.			4. Cellular product other than unmodified BM MNC or BM MSC administered
Comparing the angiogenic potency of naive marrow stromal cells and Notch-transfected marrow stromal cells	2013	J Transl Med	Dao, M. and Tate, C. C. and McGrogan, M. and Case, C. C.			4. Cellular product other than unmodified BM MNC or BM MSC administered
Egfl7 Represses the Vasculogenic Potential of Human Endothelial Progenitor Cells	2018	Stem Cell Rev	d'Audigier, C. and Susen, S. and Blandinieres, A. and Mattot, V. and Saubamea, B. and Rossi, E. and Nevo, N. and Lecourt, S. and Guerin, C. L. and Dizier, B. and Gendron, N. and Caetano, B. and Gaussem, P. and Soncin, F. and Smadja, D. M.			4. Cellular product other than unmodified BM MNC or BM MSC administered
Polymer-DNA Nanoparticle-Induced CXCR4 Overexpression Improves Stem Cell Engraftment and Tissue Regeneration in a Mouse Hindlimb Ischemia Model	2016	Theranostics	Deveza, L. and Choi, J. and Lee, J. and Huang, N. and Cooke, J. and Yang, F.			4. Cellular product other than unmodified BM MNC or BM MSC administered
VCAM-1+ placenta chorionic villi-derived mesenchymal stem cells display potent pro-angiogenic activity	2016	Stem Cell Res Ther	Du, W. and Li, X. and Chi, Y. and Ma, F. and Li, Z. and Yang, S. and Song, B. and Cui, J. and Ma, T. and Li, J. and Tian, J. and Yang, Z. and Feng, X. and Chen, F. and Lu, S. and Liang, L. and Han, Z. B. and Han, Z. C.			4. Cellular product other than unmodified BM MNC or BM MSC administered
Therapeutic neovascularization by autologous transplantation with expanded endothelial progenitor cells from peripheral blood into ischemic hind limbs	2005	Acta Pharmacol Sin	Fan, C. L. and Gao, P. J. and Che, Z. Q. and Liu, J. J. and Wei, J. and Zhu, D. L.			4. Cellular product other than unmodified BM MNC or BM MSC administered
mTORC1 and mTORC2 play different roles in the functional survival of transplanted adipose-derived stromal cells in hind limb ischemic mice via regulating inflammation in vivo	2013	Stem Cells	Fan, W. and Cheng, K. and Qin, X. and Narsinh, K. H. and Wang, S. and Hu, S. and Wang, Y. and Chen, Y. and Wu, J. C. and Xiong, L. and Cao, F.			4. Cellular product other than unmodified BM MNC or BM MSC administered
Adipose stromal cell and sarpogrelate orchestrate the recovery of inflammation-induced angiogenesis in aged hindlimb ischemic mice	2013	Aging Cell	Fan, W. and Li, C. and Qin, X. and Wang, S. and Da, H. and Cheng, K. and Zhou, R. and Tong, C. and Li, X. and Bu, Q. and Li, C. and Han, Y. and Ren, J. and Cao, F.			4. Cellular product other than unmodified BM MNC or BM MSC administered
Adipose stromal cells amplify angiogenic signaling via the VEGF/mTOR/Akt pathway in a murine hindlimb ischemia model: a 3D multimodality imaging study	2012	PLoS One	Fan, W. and Sun, D. and Liu, J. and Liang, D. and Wang, Y. and Narsinh, K. H. and Li, Y. and Qin, X. and Liang, J. and Tian, J. and Cao, F.			4. Cellular product other than unmodified BM MNC or BM MSC administered
Direct comparison of umbilical cord blood versus bone marrow-derived endothelial precursor cells in mediating neovascularization in response to vascular ischemia	2006	Biol Blood Marrow Transplant	Finney, M. R. and Greco, N. J. and Haynesworth, S. E. and Martin, J. M. and Hedrick, D. P. and Swan, J. Z. and Winter, D. G. and Kadereit, S. and Joseph, M. E. and Fu, P. and Pompili, V. J. and Laughlin, M. J.			4. Cellular product other than unmodified BM MNC or BM MSC administered
Human cord blood endothelial progenitors promote post-ischemic angiogenesis in immunocompetent mouse model	2016	Thromb Res	Flex, A. and Biscetti, F. and Iachininoto, M. G. and Nuzzolo, E. R. and Orlando, N. and Capodimonti, S. and Angelini, F. and Valentini, C. G. and Bianchi, M. and Larocca, L. M. and Martini, M. and Teofili, L.			4. Cellular product other than unmodified BM MNC or BM MSC administered
Protein-engineered hydrogels enhance the survival of induced pluripotent stem cell-derived endothelial cells for treatment of peripheral arterial disease	2018	Biomater Sci	Foster, A. A. and Dewi, R. E. and Cai, L. and Hou, L. and Strassberg, Z. and Alcazar, C. A. and Heilshorn, S. C. and Huang, N. F.			4. Cellular product other than unmodified BM MNC or BM MSC administered
Coadministration of endothelial and smooth muscle progenitor cells enhances the efficiency of proangiogenic cell-based therapy	2008	Circ Res	Foubert, P. and Matrone, G. and Souttou, B. and Lere-Dean, C. and Barateau, V. and Plouet, J. and Ricousse-Roussanne, S. Le and Levy, B. I. and Silvestre, J. S. and Tobelem, G.			4. Cellular product other than unmodified BM MNC or BM MSC administered
PSGL-1-mediated activation of EphB4 increases the proangiogenic potential of endothelial progenitor cells	2007	J Clin Invest	Foubert, P. and Silvestre, J. S. and Souttou, B. and Barateau, V. and Martin, C. and Ebrahimian, T. G. and Lere-Dean, C. and Contreres, J. O. and Sulpice, E. and Levy, B. I. and Plouet, J. and Tobelem, G. and Ricousse-Roussanne, S. Le			4. Cellular product other than unmodified BM MNC or BM MSC administered
Epigenetic Activation of Pro-angiogenic Signaling Pathways in Human Endothelial Progenitors Increases Vasculogenesis	2017	Stem Cell Reports	Fraineau, S. and Palii, C. G. and McNeill, B. and Ritso, M. and Shelley, W. C. and Prasain, N. and Chu, A. and Vion, E. and Rieck, K. and Nilufar, S. and Perkins, T. J. and Rudnicki, M. A. and Allan, D. S. and Yoder, M. C. and Suuronen, E. J. and Brand, M.			4. Cellular product other than unmodified BM MNC or BM MSC administered
Angiogenic properties of human placenta-derived adherent cells and efficacy in hindlimb ischemia	2016	J Vasc Surg	Francki, A. and Labazzo, K. and He, S. and Baum, E. Z. and Abbot, S. E. and Herzberg, U. and Hofgartner, W. and Hariri, R.			4. Cellular product other than unmodified BM MNC or BM MSC administered
Kallikrein gene-modified EPCs induce angiogenesis in rats with ischemic hindlimb and correlate with integrin alphavbeta3 expression	2013	PLoS One	Fu, S. S. and Li, F. J. and Wang, Y. Y. and You, A. B. and Qie, Y. L. and Meng, X. and Li, J. R. and Li, B. C. and Zhang, Y. and Li, Q. Da			4. Cellular product other than unmodified BM MNC or BM MSC administered
GMP-based CD133(+) cells isolation maintains progenitor angiogenic properties and enhances standardization in cardiovascular cell therapy	2010	J Cell Mol Med	Gaipa, G. and Tilenni, M. and Straino, S. and Burba, I. and Zaccagnini, G. and Belotti, D. and Biagi, E. and Valentini, M. and Perseghin, P. and Parma, M. and Campli, C. D. and Biondi, A. and Capogrossi, M. C. and Pompilio, G. and Pesce, M.			4. Cellular product other than unmodified BM MNC or BM MSC administered
beta2-Adrenergic receptor stimulation improves endothelial progenitor cell-mediated ischemic neoangiogenesis	2013	Circ Res	Galasso, G. and Rosa, R. De and Ciccarelli, M. and Sorriento, D. and Giudice, C. Del and Strisciuglio, T. and Biase, C. De and Luciano, R. and Piccolo, R. and Pierri, A. and Gioia, G. Di and Prevete, N. and Trimarco, B. and Piscione, F. and Iaccarino, G.			4. Cellular product other than unmodified BM MNC or BM MSC administered
A MicroRNA93-Interferon Regulatory Factor-9-Immunoresponsive Gene-1-Itaconic Acid Pathway Modulates M2-Like Macrophage Polarization to Revascularize Ischemic Muscle	2017	Circulation	Ganta, V. C. and Choi, M. H. and Kutateladze, A. and Fox, T. E. and Farber, C. R. and Annex, B. H.			4. Cellular product other than unmodified BM MNC or BM MSC administered
The effects of allogenic stem cells in a murine model of hind limb diabetic ischemic tissue	2017	PeerJ	Garcia, J. Alvarez and Gomez-Heras, S. Garcia and Moral, L. Riera Del and Largo, C. and Garcia-Olmo, D. and Garcia-Arranz, M.			4. Cellular product other than unmodified BM MNC or BM MSC administered
Marrow-isolated adult multilineage inducible cells embedded within a biologically-inspired construct promote recovery in a mouse model of peripheral vascular disease	2017	Biomed Mater	Grau-Monge, C. and Delcroix, G. J. and Bonnin-Marquez, A. and Valdes, M. and Awadallah, E. L. and Quevedo, D. F. and Armour, M. R. and Montero, R. B. and Schiller, P. C. and Andreopoulos, F. M. and D'Ippolito, G.			4. Cellular product other than unmodified BM MNC or BM MSC administered
Combinatorial approach for improving the outcome of angiogenic therapy in ischemic tissues	2015	Biomaterials	Grigorescu, G. Odent and Preda, M. B. and Radu, E. and Rosca, A. M. and Tutuianu, R. and Mitroi, D. N. and Simionescu, M. and Burlacu, A.			4. Cellular product other than unmodified BM MNC or BM MSC administered
Characterization and in vivo testing of mesenchymal stem cells derived from human embryonic stem cells	2011	Tissue Eng Part A	Gruenloh, W. and Kambal, A. and Sondergaard, C. and McGee, J. and Nacey, C. and Kalomoiris, S. and Pepper, K. and Olson, S. and Fierro, F. and Nolta, J. A.			4. Cellular product other than unmodified BM MNC or BM MSC administered
Angio-Vasculogenic Properties of Endothelial-Induced Mesenchymal Stem Cells Derived From Human Adipose Tissue	2016	Circ J	Guo, L. Z. and Kim, T. H. and Han, S. and Kim, S. W.			4. Cellular product other than unmodified BM MNC or BM MSC administered
Inhalation of Fine Particulate Matter Impairs Endothelial Progenitor Cell Function Via Pulmonary Oxidative Stress	2018	Arterioscler Thromb Vasc Biol	Haberzettl, P. and Conklin, D. J. and Abplanalp, W. T. and Bhatnagar, A. and O'Toole, T. E.			4. Cellular product other than unmodified BM MNC or BM MSC administered
"ARA290, a Specific Agonist of Erythropoietin/CD131 Heteroreceptor, Improves Circulating Endothelial Progenitors' Angiogenic Potential and Homing Ability"	2016	Shock	Hache, G. and Garrigue, P. and Bennis, Y. and Stalin, J. and Moyon, A. and Cerami, A. and Brines, M. and Blot-Chabaud, M. and Sabatier, F. and Dignat-George, F. and Guillet, B.			4. Cellular product other than unmodified BM MNC or BM MSC administered
Direct conversion of adult skin fibroblasts to endothelial cells by defined factors	2014	Circulation	Han, J. K. and Chang, S. H. and Cho, H. J. and Choi, S. B. and Ahn, H. S. and Lee, J. and Jeong, H. and Youn, S. W. and Lee, H. J. and Kwon, Y. W. and Cho, H. J. and Oh, B. H. and Oettgen, P. and Park, Y. B. and Kim, H. S.			4. Cellular product other than unmodified BM MNC or BM MSC administered
Protein profiling and angiogenic effect of hypoxia-cultured human umbilical cord blood-derived mesenchymal stem cells in hindlimb ischemia	2017	Tissue Cell	Han, K. H. and Kim, A. K. and Kim, M. H. and Kim, D. H. and Go, H. N. and Kang, D. and Chang, J. W. and Choi, S. W. and Kang, K. S. and Kim, D. I.			4. Cellular product other than unmodified BM MNC or BM MSC administered
Enhancement of angiogenic effects by hypoxia-preconditioned human umbilical cord-derived mesenchymal stem cells in a mouse model of hindlimb ischemia	2016	Cell Biol Int	Han, K. H. and Kim, A. K. and Kim, M. H. and Kim, D. H. and Go, H. N. and Kim, D. I.			4. Cellular product other than unmodified BM MNC or BM MSC administered
Fucoidan protects mesenchymal stem cells against oxidative stress and enhances vascular regeneration in a murine hindlimb ischemia model	2015	Int J Cardiol	Han, Y. S. and Lee, J. H. and Jung, J. S. and Noh, H. and Baek, M. J. and Ryu, J. M. and Yoon, Y. M. and Han, H. J. and Lee, S. H.			4. Cellular product other than unmodified BM MNC or BM MSC administered
Hypoxia-induced expression of cellular prion protein improves the therapeutic potential of mesenchymal stem cells	2016	Cell Death Dis	Han, Y. S. and Lee, J. H. and Yoon, Y. M. and Yun, C. W. and Noh, H. and Lee, S. H.			4. Cellular product other than unmodified BM MNC or BM MSC administered
Transplantation of freshly isolated adipose tissue-derived regenerative cells enhances angiogenesis in a murine model of hind limb ischemia	2013	Biomed Res	Harada, Y. and Yamamoto, Y. and Tsujimoto, S. and Matsugami, H. and Yoshida, A. and Hisatome, I.			4. Cellular product other than unmodified BM MNC or BM MSC administered
Human Placenta-Derived Mesenchymal Stromal-Like Cells Enhance Angiogenesis via T Cell-Dependent Reprogramming of Macrophage Differentiation	2017	Stem Cells	He, S. and Gleason, J. and Fik-Rymarkiewicz, E. and DiFiglia, A. and Bharathan, M. and Morschauser, A. and Djuretic, I. and Xu, Y. and Krakovsky, M. and Jankovic, V. and Buensuceso, C. and Edinger, J. and Herzberg, U. and Hofgartner, W. and Hariri, R.			4. Cellular product other than unmodified BM MNC or BM MSC administered
Multimodal Assessment of Mesenchymal Stem Cell Therapy for Diabetic Vascular Complications	2017	Theranostics	Hedhli, J. and Konopka, C. J. and Schuh, S. and Bouvin, H. and Cole, J. A. and Huntsman, H. D. and Kilian, K. A. and Dobrucki, I. T. and Boppart, M. D. and Dobrucki, L. W.			4. Cellular product other than unmodified BM MNC or BM MSC administered
T-cell-pre-stimulated monocytes promote neovascularisation in a murine hind limb ischaemia model	2011	Eur J Vasc Endovasc Surg	Hellingman, A. A. and Zwaginga, J. J. and Beem, R. T. van and Hamming, J. F. and Fibbe, W. E. and Quax, P. H. and Geutskens, S. B.			4. Cellular product other than unmodified BM MNC or BM MSC administered
Prostaglandin E positively modulates endothelial progenitor cell homeostasis: an advanced treatment modality for autologous cell therapy	2009	J Vasc Res	Herrler, T. and Leicht, S. F. and Huber, S. and Hermann, P. C. and Schwarz, T. M. and Kopp, R. and Heeschen, C.			4. Cellular product other than unmodified BM MNC or BM MSC administered
Reversal of endothelial progenitor cell dysfunction in patients with type 2 diabetes using a conditioned medium of human embryonic stem cell-derived endothelial cells	2012	Diabetes Metab Res Rev	Ho, J. C. and Lai, W. H. and Li, M. F. and Au, K. W. and Yip, M. C. and Wong, N. L. and Ng, E. S. and Lam, F. F. and Siu, C. W. and Tse, H. F.			4. Cellular product other than unmodified BM MNC or BM MSC administered
Effects of granulocyte colony simulating factor on functional activities of endothelial progenitor cells in patients with chronic ischemic heart disease	2006	Arterioscler Thromb Vasc Biol	Honold, J. and Lehmann, R. and Heeschen, C. and Walter, D. H. and Assmus, B. and Sasaki, K. and Martin, H. and Haendeler, J. and Zeiher, A. M. and Dimmeler, S.			4. Cellular product other than unmodified BM MNC or BM MSC administered
Combination of simvastatin administration and EPC transplantation enhances angiogenesis and protects against apoptosis for hindlimb ischemia	2008	J Biomed Sci	Hu, Z. and Zhang, F. and Yang, Z. and Yang, N. and Zhang, D. and Zhang, J. and Cao, K.			4. Cellular product other than unmodified BM MNC or BM MSC administered
"Enhancement of cell adhesion, retention, and survival of HUVEC/cbMSC aggregates that are transplanted in ischemic tissues by concurrent delivery of an antioxidant for therapeutic angiogenesis"	2016	Biomaterials	Huang, C. C. and Pan, W. Y. and Tseng, M. T. and Lin, K. J. and Yang, Y. P. and Tsai, H. W. and Hwang, S. M. and Chang, Y. and Wei, H. J. and Sung, H. W.			4. Cellular product other than unmodified BM MNC or BM MSC administered
Chemotaxis of human induced pluripotent stem cell-derived endothelial cells	2013	Am J Transl Res	Huang, N. F. and Dewi, R. E. and Okogbaa, J. and Lee, J. C. and Jalilrufaihah, A. and Heilshorn, S. C. and Cooke, J. P.			4. Cellular product other than unmodified BM MNC or BM MSC administered
Akt is a key modulator of endothelial progenitor cell trafficking in ischemic muscle	2007	Stem Cells	Hur, J. and Yoon, C. H. and Lee, C. S. and Kim, T. Y. and Oh, I. Y. and Park, K. W. and Kim, J. H. and Lee, H. S. and Kang, H. J. and Chae, I. H. and Oh, B. H. and Park, Y. B. and Kim, H. S.			4. Cellular product other than unmodified BM MNC or BM MSC administered
Improved arteriogenesis with simultaneous skeletal muscle repair in ischemic tissue by SCL(+) multipotent adult progenitor cell clones from peripheral blood	2004	J Vasc Res	Huss, R. and Heil, M. and Moosmann, S. and Ziegelhoeffer, T. and Sagebiel, S. and Seliger, C. and Kinston, S. and Gottgens, B.			4. Cellular product other than unmodified BM MNC or BM MSC administered
Development of angiogenic cell and gene therapy by transplantation of umbilical cord blood with vascular endothelial growth factor gene	2004	Hypertens Res	Ikeda, Y. and Fukuda, N. and Wada, M. and Matsumoto, T. and Satomi, A. and Yokoyama, S. and Saito, S. and Matsumoto, K. and Kanmatsuse, K. and Mugishima, H.			4. Cellular product other than unmodified BM MNC or BM MSC administered
Human fetal aorta-derived vascular progenitor cells: identification and potential application in ischemic diseases	2008	Cytotechnology	Invernici, G. and Madeddu, P. and Emanueli, C. and Parati, E. A. and Alessandri, G.			4. Cellular product other than unmodified BM MNC or BM MSC administered
A novel stem cell source for vasculogenesis in ischemia: subfraction of side population cells from dental pulp	2008	Stem Cells	Iohara, K. and Zheng, L. and Wake, H. and Ito, M. and Nabekura, J. and Wakita, H. and Nakamura, H. and Into, T. and Matsushita, K. and Nakashima, M.			4. Cellular product other than unmodified BM MNC or BM MSC administered
"Stimulation of angiogenesis, neurogenesis and regeneration by side population cells from dental pulp"	2013	Biomaterials	Ishizaka, R. and Hayashi, Y. and Iohara, K. and Sugiyama, M. and Murakami, M. and Yamamoto, T. and Fukuta, O. and Nakashima, M.			4. Cellular product other than unmodified BM MNC or BM MSC administered
Endothelial progenitor cell vascular endothelial growth factor gene transfer for vascular regeneration	2002	Circulation	Iwaguro, H. and Yamaguchi, J. and Kalka, C. and Murasawa, S. and Masuda, H. and Hayashi, S. and Silver, M. and Li, T. and Isner, J. M. and Asahara, T.			4. Cellular product other than unmodified BM MNC or BM MSC administered
Engineering of multifunctional gels integrating highly efficient growth factor delivery with endothelial cell transplantation	2008	Faseb j	Jay, S. M. and Shepherd, B. R. and Bertram, J. P. and Pober, J. S. and Saltzman, W. M.			4. Cellular product other than unmodified BM MNC or BM MSC administered
Therapeutic Angiogenesis via Solar Cell-Facilitated Electrical Stimulation	2017	ACS Appl Mater Interfaces	Jeong, G. J. and Oh, J. Y. and Kim, Y. J. and Bhang, S. H. and Jang, H. K. and Han, J. and Yoon, J. K. and Kwon, S. M. and Lee, T. I. and Kim, B. S.			4. Cellular product other than unmodified BM MNC or BM MSC administered
Local delivery of polarized macrophages improves reperfusion recovery in a mouse hind limb ischemia model	2013	PLoS One	Jetten, N. and Donners, M. M. and Wagenaar, A. and Cleutjens, J. P. and Rooijen, N. van and Winther, M. P. de and Post, M. J.			4. Cellular product other than unmodified BM MNC or BM MSC administered
Angiogenesis by transplantation of HIF-1 alpha modified EPCs into ischemic limbs	2008	J Cell Biochem	Jiang, M. and Wang, B. and Wang, C. and He, B. and Fan, H. and Guo, T. B. and Shao, Q. and Gao, L. and Liu, Y.			4. Cellular product other than unmodified BM MNC or BM MSC administered
In vivo enhancement of angiogenesis by adenoviral transfer of HIF-1alpha-modified endothelial progenitor cells (Ad-HIF-1alpha-modified EPC for angiogenesis)	2008	Int J Biochem Cell Biol	Jiang, M. and Wang, B. and Wang, C. and He, B. and Fan, H. and Shao, Q. and Gao, L. and Liu, Y. and Yan, G. and Pu, J.			4. Cellular product other than unmodified BM MNC or BM MSC administered
Induction of therapeutic neoangiogenesis using in vitro-generated endothelial colony-forming cells: an autologous transplantation model in rat	2013	J Surg Res	Jiga, J. and Hoinoiu, B. and Stoichitoiu, T. and Dornean, V. and Nistor, A. and Barac, S. and Miclaus, G. and Ionac, M. and Paunescu, V. and Ursoniu, S. and Jiga, L. P.			4. Cellular product other than unmodified BM MNC or BM MSC administered
Angiogenic characteristics of human stromal vascular fraction in ischemic hindlimb	2017	Int J Cardiol	Jin, E. and Chae, D. S. and Son, M. and Kim, S. W.			4. Cellular product other than unmodified BM MNC or BM MSC administered
Retention of stemness and vasculogenic potential of human umbilical cord blood stem cells after repeated expansions on PES-nanofiber matrices	2014	Biomaterials	Joseph, M. and Das, M. and Kanji, S. and Lu, J. and Aggarwal, R. and Chakroborty, D. and Sarkar, C. and Yu, H. and Mao, H. Q. and Basu, S. and Pompili, V. J. and Das, H.			4. Cellular product other than unmodified BM MNC or BM MSC administered
Transplantation of ex vivo expanded endothelial progenitor cells for therapeutic neovascularization	2000	Proc Natl Acad Sci U S A	Kalka, C. and Masuda, H. and Takahashi, T. and Kalka-Moll, W. M. and Silver, M. and Kearney, M. and Li, T. and Isner, J. M. and Asahara, T.			4. Cellular product other than unmodified BM MNC or BM MSC administered
Magnetic bionanoparticle enhances homing of endothelial progenitor cells in mouse hindlimb ischemia	2012	Korean Circ J	Kang, H. J. and Kim, J. Y. and Lee, H. J. and Kim, K. H. and Kim, T. Y. and Lee, C. S. and Lee, H. C. and Park, T. H. and Kim, H. S. and Park, Y. B.			4. Cellular product other than unmodified BM MNC or BM MSC administered
Synergistic Therapeutic Effect of Three-Dimensional Stem Cell Clusters and Angiopoietin-1 on Promoting Vascular Regeneration in Ischemic Region	2017	Tissue Eng Part A	Kang, J. M. and Yoon, J. K. and Oh, S. J. and Kim, B. S. and Kim, S. H.			4. Cellular product other than unmodified BM MNC or BM MSC administered
Ex vivo activation of angiogenic property in human peripheral blood-derived monocytes by thrombopoietin	2013	Int J Hematol	Kawamoto, T. and Sasajima, J. and Sugiyama, Y. and Nakamura, K. and Tanabe, H. and Fujiya, M. and Nata, T. and Iuchi, Y. and Ashida, T. and Torimoto, Y. and Mizukami, Y. and Kohgo, Y.			4. Cellular product other than unmodified BM MNC or BM MSC administered
CD146 short isoform increases the proangiogenic potential of endothelial progenitor cells in vitro and in vivo	2010	Circ Res	Kebir, A. and Harhouri, K. and Guillet, B. and Liu, J. W. and Foucault-Bertaud, A. and Lamy, E. and Kaspi, E. and Elganfoud, N. and Vely, F. and Sabatier, F. and Sampol, J. and Pisano, P. and Kruithof, E. K. and Bardin, N. and Dignat-George, F. and Blot-Chabaud, M.			4. Cellular product other than unmodified BM MNC or BM MSC administered
Stem-cell therapy for peripheral arterial occlusive disease	2011	Eur J Vasc Endovasc Surg	Kim, A. K. and Kim, M. H. and Kim, S. and Oh, W. and Hong, H. K. and Kang, K. S. and Kim, B. S. and Kim, D. I.			4. Cellular product other than unmodified BM MNC or BM MSC administered
The effect of human adipose-derived stem cells on healing of ischemic wounds in a diabetic nude mouse model	2011	Plast Reconstr Surg	Kim, E. K. and Li, G. and Lee, T. J. and Hong, J. P.			4. Cellular product other than unmodified BM MNC or BM MSC administered
Neovascularization in a mouse model via stem cells derived from human fetal amniotic membranes	2011	Heart Vessels	Kim, H. G. and Choi, O. H.			4. Cellular product other than unmodified BM MNC or BM MSC administered
Alterations in the proangiogenic functions of adipose tissue-derived stromal cells isolated from diabetic rats	2008	Stem Cells Dev	Kim, H. K. and Kim, Y. J. and Kim, J. T. and Kwon, C. H. and Kim, Y. K. and Bae, Y. C. and Kim, D. H. and Jung, J. S.			4. Cellular product other than unmodified BM MNC or BM MSC administered
BMP9 Induces Cord Blood-Derived Endothelial Progenitor Cell Differentiation and Ischemic Neovascularization via ALK1	2015	Arterioscler Thromb Vasc Biol	Kim, J. and Kim, M. and Jeong, Y. and Lee, W. B. and Park, H. and Kwon, J. Y. and Kim, Y. M. and Hwang, D. and Kwon, Y. G.			4. Cellular product other than unmodified BM MNC or BM MSC administered
CXCR4 Overexpression in Human Adipose Tissue-Derived Stem Cells Improves Homing and Engraftment in an Animal Limb Ischemia Model	2017	Cell Transplant	Kim, M. and Kim, D. I. and Kim, E. K. and Kim, C. W.			4. Cellular product other than unmodified BM MNC or BM MSC administered
Robust angiogenic properties of cultured human peripheral blood-derived CD31(+) cells	2013	Int J Cardiol	Kim, M. H. and Jin, E. and Zhang, H. Z. and Kim, S. W.			4. Cellular product other than unmodified BM MNC or BM MSC administered
Injectable multifunctional microgel encapsulating outgrowth endothelial cells and growth factors for enhanced neovascularization	2014	J Control Release	Kim, P. H. and Yim, H. G. and Choi, Y. J. and Kang, B. J. and Kim, J. and Kwon, S. M. and Kim, B. S. and Hwang, N. S. and Cho, J. Y.			4. Cellular product other than unmodified BM MNC or BM MSC administered
Successful stem cell therapy using umbilical cord blood-derived multipotent stem cells for Buerger's disease and ischemic limb disease animal model	2006	Stem Cells	Kim, S. W. and Han, H. and Chae, G. T. and Lee, S. H. and Bo, S. and Yoon, J. H. and Lee, Y. S. and Lee, K. S. and Park, H. K. and Kang, K. S.			4. Cellular product other than unmodified BM MNC or BM MSC administered
Human peripheral blood-derived CD31+ cells have robust angiogenic and vasculogenic properties and are effective for treating ischemic vascular disease	2010	J Am Coll Cardiol	Kim, S. W. and Kim, H. and Cho, H. J. and Lee, J. U. and Levit, R. and Yoon, Y. S.			4. Cellular product other than unmodified BM MNC or BM MSC administered
Role of CD9 in proliferation and proangiogenic action of human adipose-derived mesenchymal stem cells	2007	Pflugers Arch	Kim, Y. J. and Yu, J. M. and Joo, H. J. and Kim, H. K. and Cho, H. H. and Bae, Y. C. and Jung, J. S.			4. Cellular product other than unmodified BM MNC or BM MSC administered
Low-molecular weight heparin protamine complex augmented the potential of adipose-derived stromal cells to ameliorate limb ischemia	2016	Atherosclerosis	Kishimoto, S. and Inoue, K. and Nakamura, S. and Hattori, H. and Ishihara, M. and Sakuma, M. and Toyoda, S. and Iwaguro, H. and Taguchi, I. and Inoue, T. and Yoshida, K.			4. Cellular product other than unmodified BM MNC or BM MSC administered
"Mesenchymoangioblast-derived mesenchymal stromal cells inhibit cell damage, tissue damage and improve peripheral blood flow following hindlimb ischemic injury in mice"	2016	Cytotherapy	Koch, J. M. and D'Souza, S. S. and Schwahn, D. J. and Dixon, I. and Hacker, T. A.			4. Cellular product other than unmodified BM MNC or BM MSC administered
Augmented neovascularization with magnetized endothelial progenitor cells in rats with hind-limb ischemia	2011	J Mol Cell Cardiol	Koiwaya, H. and Sasaki, K. and Ueno, T. and Yokoyama, S. and Toyama, Y. and Ohtsuka, M. and Nakayoshi, T. and Mitsutake, Y. and Imaizumi, T.			4. Cellular product other than unmodified BM MNC or BM MSC administered
Implantation of adipose-derived regenerative cells enhances ischemia-induced angiogenesis	2009	Arterioscler Thromb Vasc Biol	Kondo, K. and Shintani, S. and Shibata, R. and Murakami, H. and Murakami, R. and Imaizumi, M. and Kitagawa, Y. and Murohara, T.			4. Cellular product other than unmodified BM MNC or BM MSC administered
Umbilical cord blood-derived progenitor cells enhance muscle regeneration in mouse hindlimb ischemia model	2007	Mol Ther	Koponen, J. K. and Kekarainen, T. and S, E Heinonen and Laitinen, A. and Nystedt, J. and Laine, J. and Yla-Herttuala, S.			4. Cellular product other than unmodified BM MNC or BM MSC administered
PPARgamma activation but not PPARgamma haplodeficiency affects proangiogenic potential of endothelial cells and bone marrow-derived progenitors	2014	Cardiovasc Diabetol	Kotlinowski, J. and Grochot-Przeczek, A. and Taha, H. and Kozakowska, M. and Pilecki, B. and Skrzypek, K. and Bartelik, A. and Derlacz, R. and Horrevoets, A. J. and Pap, A. and Nagy, L. and Dulak, J. and Jozkowicz, A.			4. Cellular product other than unmodified BM MNC or BM MSC administered
Hypoxic preconditioning reinforces cellular functions of autologous peripheral blood-derived cells in rabbit hindlimb ischemia model	2014	Biochem Biophys Res Commun	Kudo, T. and Hosoyama, T. and Samura, M. and Katsura, S. and Nishimoto, A. and Kugimiya, N. and Fujii, Y. and Li, T. S. and Hamano, K.			4. Cellular product other than unmodified BM MNC or BM MSC administered
Hypoxically preconditioned human peripheral blood mononuclear cells improve blood flow in hindlimb ischemia xenograft model	2014	Am J Transl Res	Kudo, T. and Kubo, M. and Katsura, S. and Nishimoto, A. and Ueno, K. and Samura, M. and Fujii, Y. and Hosoyama, T. and Hamano, K.			4. Cellular product other than unmodified BM MNC or BM MSC administered
Vascular gene transfer of SDF-1 promotes endothelial progenitor cell engraftment and enhances angiogenesis in ischemic muscle	2011	Mol Ther	Kuliszewski, M. A. and Kobulnik, J. and Lindner, J. R. and Stewart, D. J. and Leong-Poi, H.			4. Cellular product other than unmodified BM MNC or BM MSC administered
A direct comparison of endothelial progenitor cell dysfunction in rat metabolic syndrome and diabetes	2013	Atherosclerosis	Kuliszewski, M. A. and Ward, M. R. and Kowalewski, J. W. and Smith, A. H. and Stewart, D. J. and Kutryk, M. J. and Leong-Poi, H.			4. Cellular product other than unmodified BM MNC or BM MSC administered
Ex vivo generation of a highly potent population of circulating angiogenic cells using a collagen matrix	2011	J Mol Cell Cardiol	Kuraitis, D. and Hou, C. and Zhang, Y. and Vulesevic, B. and Sofrenovic, T. and McKee, D. and Sharif, Z. and Ruel, M. and Suuronen, E. J.			4. Cellular product other than unmodified BM MNC or BM MSC administered
GM-CSF treated F4/80+ BMCs improve murine hind limb ischemia similar to M-CSF differentiated macrophages	2014	PLoS One	Kuwahara, G. and Nishinakamura, H. and Kojima, D. and Tashiro, T. and Kodama, S.			4. Cellular product other than unmodified BM MNC or BM MSC administered
Specific Jagged-1 signal from bone marrow microenvironment is required for endothelial progenitor cell development for neovascularization	2008	Circulation	Kwon, S. M. and Eguchi, M. and Wada, M. and Iwami, Y. and Hozumi, K. and Iwaguro, H. and Masuda, H. and Kawamoto, A. and Asahara, T.			4. Cellular product other than unmodified BM MNC or BM MSC administered
Cross talk with hematopoietic cells regulates the endothelial progenitor cell differentiation of CD34 positive cells	2014	PLoS One	Kwon, S. M. and Lee, J. H. and Lee, S. H. and Jung, S. Y. and Kim, D. Y. and Kang, S. H. and Yoo, S. Y. and Hong, J. K. and Park, J. H. and Kim, J. H. and Kim, S. W. and Kim, Y. J. and Lee, S. J. and Kim, H. G. and Asahara, T.			4. Cellular product other than unmodified BM MNC or BM MSC administered
Differential activity of bone marrow hematopoietic stem cell subpopulations for EPC development and ischemic neovascularization	2011	J Mol Cell Cardiol	Kwon, S. M. and Lee, Y. K. and Yokoyama, A. and Jung, S. Y. and Masuda, H. and Kawamoto, A. and Lee, Y. M. and Asahara, T.			4. Cellular product other than unmodified BM MNC or BM MSC administered
Pivotal role of lnk adaptor protein in endothelial progenitor cell biology for vascular regeneration	2009	Circ Res	Kwon, S. M. and Suzuki, T. and Kawamoto, A. and Ii, M. and Eguchi, M. and Akimaru, H. and Wada, M. and Matsumoto, T. and Masuda, H. and Nakagawa, Y. and Nishimura, H. and Kawai, K. and Takaki, S. and Asahara, T.			4. Cellular product other than unmodified BM MNC or BM MSC administered
Attenuation of hind-limb ischemia in mice with endothelial-like cells derived from different sources of human stem cells	2013	PLoS One	Lai, W. H. and Ho, J. C. and Chan, Y. C. and Ng, J. H. and Au, K. W. and Wong, L. Y. and Siu, C. W. and Tse, H. F.			4. Cellular product other than unmodified BM MNC or BM MSC administered
"Therapeutic potential of ixmyelocel-T, an expanded autologous multicellular therapy for treatment of ischemic cardiovascular diseases"	2015	Stem Cell Res Ther	Ledford, K. J. and Murphy, N. and Zeigler, F. and Bartel, R. L. and Tubo, R.			4. Cellular product other than unmodified BM MNC or BM MSC administered
Preclinical derivation and imaging of autologously transplanted canine induced pluripotent stem cells	2011	J Biol Chem	Lee, A. S. and Xu, D. and Plews, J. R. and Nguyen, P. K. and Nag, D. and Lyons, J. K. and Han, L. and Hu, S. and Lan, F. and Liu, J. and Huang, M. and Narsinh, K. H. and Long, C. T. and Almeida, P. E. de and Levi, B. and Kooreman, N. and Bangs, C. and Pacharinsak, C. and Ikeno, F. and Yeung, A. C. and Gambhir, S. S. and Robbins, R. C. and Longaker, M. T. and Wu, J. C.			4. Cellular product other than unmodified BM MNC or BM MSC administered
Genetically engineered myoblast sheet for therapeutic angiogenesis	2014	Biomacromolecules	Lee, J. and Jun, I. and Park, H. J. and Kang, T. J. and Shin, H. and Cho, S. W.			4. Cellular product other than unmodified BM MNC or BM MSC administered
Long-Duration Three-Dimensional Spheroid Culture Promotes Angiogenic Activities of Adipose-Derived Mesenchymal Stem Cells	2016	Biomol Ther (Seoul)	Lee, J. H. and Han, Y. S. and Lee, S. H.			4. Cellular product other than unmodified BM MNC or BM MSC administered
Potentiation of biological effects of mesenchymal stem cells in ischemic conditions by melatonin via upregulation of cellular prion protein expression	2017	J Pineal Res	Lee, J. H. and Han, Y. S. and Lee, S. H.			4. Cellular product other than unmodified BM MNC or BM MSC administered
The sulfated polysaccharide fucoidan rescues senescence of endothelial colony-forming cells for ischemic repair	2015	Stem Cells	Lee, J. H. and Lee, S. H. and Choi, S. H. and Asahara, T. and Kwon, S. M.			4. Cellular product other than unmodified BM MNC or BM MSC administered
CD34 hybrid cells promote endothelial colony-forming cell bioactivity and therapeutic potential for ischemic diseases	2013	Arterioscler Thromb Vasc Biol	Lee, J. H. and Lee, S. H. and Yoo, S. Y. and Asahara, T. and Kwon, S. M.			4. Cellular product other than unmodified BM MNC or BM MSC administered
Fucoidan improves bioactivity and vasculogenic potential of mesenchymal stem cells in murine hind limb ischemia associated with chronic kidney disease	2016	J Mol Cell Cardiol	Lee, J. H. and Ryu, J. M. and Han, Y. S. and Zia, M. F. and Kwon, H. Y. and Noh, H. and Han, H. J. and Lee, S. H.			4. Cellular product other than unmodified BM MNC or BM MSC administered
Hypoxic Preconditioning Promotes the Bioactivities of Mesenchymal Stem Cells via the HIF-1alpha-GRP78-Akt Axis	2017	Int J Mol Sci	Lee, J. H. and Yoon, Y. M. and Lee, S. H.			4. Cellular product other than unmodified BM MNC or BM MSC administered
Macrophages regulate smooth muscle differentiation of mesenchymal stem cells via a prostaglandin F(2)alpha-mediated paracrine mechanism	2012	Arterioscler Thromb Vasc Biol	Lee, M. J. and Kim, M. Y. and Heo, S. C. and Kwon, Y. W. and Kim, Y. M. and Do, E. K. and Park, J. H. and Lee, J. S. and Han, J. and Kim, J. H.			4. Cellular product other than unmodified BM MNC or BM MSC administered
Direct Reprogramming of Human Dermal Fibroblasts Into Endothelial Cells Using ER71/ETV2	2017	Circ Res	Lee, S. and Park, C. and Han, J. W. and Kim, J. Y. and Cho, K. and Kim, E. J. and Kim, S. and Lee, S. J. and Oh, S. Y. and Tanaka, Y. and Park, I. H. and An, H. J. and Shin, C. M. and Sharma, S. and Yoon, Y. S.			4. Cellular product other than unmodified BM MNC or BM MSC administered
Enhanced therapeutic neovascularization by CD31-expressing cells and embryonic stem cell-derived endothelial cells engineered with chitosan hydrogel containing VEGF-releasing microtubes	2015	Biomaterials	Lee, S. and Valmikinathan, C. M. and Byun, J. and Kim, S. and Lee, G. and Mokarram, N. and Pai, S. B. and Um, E. and Bellamkonda, R. V. and Yoon, Y. S.			4. Cellular product other than unmodified BM MNC or BM MSC administered
"Selective Interference Targeting of Lnk in Umbilical Cord-Derived Late Endothelial Progenitor Cells Improves Vascular Repair, Following Hind Limb Ischemic Injury, via Regulation of JAK2/STAT3 Signaling"	2015	Stem Cells	Lee, S. H. and Lee, K. B. and Lee, J. H. and Kang, S. and Kim, H. G. and Asahara, T. and Kwon, S. M.			4. Cellular product other than unmodified BM MNC or BM MSC administered
Enhanced Therapeutic and Long-Term Dynamic Vascularization Effects of Human Pluripotent Stem Cell-Derived Endothelial Cells Encapsulated in a Nanomatrix Gel	2017	Circulation	Lee, S. J. and Sohn, Y. D. and Andukuri, A. and Kim, S. and Byun, J. and Han, J. W. and Park, I. H. and Jun, H. W. and Yoon, Y. S.			4. Cellular product other than unmodified BM MNC or BM MSC administered
Netrin-1-Induced Stem Cell Bioactivity Contributes to the Regeneration of Injured Tissues via the Lipid Raft-Dependent Integrin alpha6beta4 Signaling Pathway	2016	Sci Rep	Lee, S. S. and Lee, S. J. and Lee, S. H. and Ryu, J. M. and Lim, H. S. and Kim, J. S. and Song, E. J. and Jung, Y. H. and Lee, H. J. and Kim, C. H. and Han, H. J.			4. Cellular product other than unmodified BM MNC or BM MSC administered
Non-invasive stem cell tracking in hindlimb ischemia animal model using bio-orthogonal copper-free click chemistry	2016	Biochem Biophys Res Commun	Lee, S. Y. and Lee, S. and Lee, J. and Yhee, J. Y. and Yoon, H. I. and Park, S. J. and Koo, H. and Moon, S. H. and Lee, H. and Cho, Y. W. and Kang, S. W. and Lee, S. Y. and Kim, K.			4. Cellular product other than unmodified BM MNC or BM MSC administered
Overexpression of integrin beta 5 enhances the paracrine properties of circulating angiogenic cells via Src kinase-mediated activation of STAT3	2010	Arterioscler Thromb Vasc Biol	Leifheit-Nestler, M. and Conrad, G. and Heida, N. M. and Limbourg, A. and Limbourg, F. P. and Seidler, T. and Schroeter, M. R. and Hasenfuss, G. and Konstantinides, S. and Schafer, K.			4. Cellular product other than unmodified BM MNC or BM MSC administered
Transplantation of erythropoietin gene-transfected umbilical cord mesenchymal stem cells as a treatment for limb ischemia in rats	2015	Genet Mol Res	Li, J. P. and Wang, D. W. and Song, Q. H.			4. Cellular product other than unmodified BM MNC or BM MSC administered
Therapeutic angiogenesis of human early endothelial progenitor cells is enhanced by thrombomodulin	2011	Arterioscler Thromb Vasc Biol	Li, J. Y. and Su, C. H. and Wu, Y. J. and Tien, T. Y. and Hsieh, C. L. and Chen, C. H. and Tseng, Y. M. and Shi, G. Y. and Wu, H. L. and Tsai, C. H. and Lin, F. Y. and Yeh, H. I.			4. Cellular product other than unmodified BM MNC or BM MSC administered
Drug depot-anchoring hydrogel: A self-assembling scaffold for localized drug release and enhanced stem cell differentiation	2017	J Control Release	Li, R. and Pang, Z. and He, H. and Lee, S. and Qin, J. and Wu, J. and Pang, L. and Wang, J. and Yang, V. C.			4. Cellular product other than unmodified BM MNC or BM MSC administered
Therapeutic efficacy of apelin on transplanted mesenchymal stem cells in hindlimb ischemic mice via regulation of autophagy	2016	Sci Rep	Liang, D. and Han, D. and Fan, W. and Zhang, R. and Qiao, H. and Fan, M. and Su, T. and Ma, S. and Li, X. and Chen, J. and Wang, Y. and Ren, J. and Cao, F.			4. Cellular product other than unmodified BM MNC or BM MSC administered
Transplantation of Human Placenta-Derived Mesenchymal Stem Cells Alleviates Critical Limb Ischemia in Diabetic Nude Rats	2017	Cell Transplant	Liang, L. and Li, Z. and Ma, T. and Han, Z. and Du, W. and Geng, J. and Jia, H. and Zhao, M. and Wang, J. and Zhang, B. and Feng, J. and Zhao, L. and Rupin, A. and Wang, Y. and Han, Z. C.			4. Cellular product other than unmodified BM MNC or BM MSC administered
Xenografted human amniotic fluid-derived stem cell as a cell source in therapeutic angiogenesis	2013	Int J Cardiol	Liu, Y. W. and Roan, J. N. and Wang, S. P. and Hwang, S. M. and Tsai, M. S. and Chen, J. H. and Hsieh, P. C.			4. Cellular product other than unmodified BM MNC or BM MSC administered
The therapeutic effect of vascular endothelial growth factor gene- or heme oxygenase-1 gene-modified endothelial progenitor cells on neovascularization of rat hindlimb ischemia model	2013	J Vasc Surg	Long, J. and Wang, S. and Zhang, Y. and Liu, X. and Zhang, H. and Wang, S.			4. Cellular product other than unmodified BM MNC or BM MSC administered
Short time tripterine treatment enhances endothelial progenitor cell function via heat shock protein 32	2015	J Cell Physiol	Lu, C. and Zhang, X. and Zhang, D. and Pei, E. and Xu, J. and Tang, T. and Ye, M. and Uzan, G. and Zhi, K. and Li, M. and Zuo, K.			4. Cellular product other than unmodified BM MNC or BM MSC administered
Decreased phosphorylation of PDGFR-beta impairs the angiogenic potential of expanded endothelial progenitor cells via the inhibition of PI3K/Akt signaling	2017	Int J Mol Med	Lu, H. and Mei, H. and Wang, F. and Zhao, Q. and Wang, S. and Liu, L. and Cheng, L.			4. Cellular product other than unmodified BM MNC or BM MSC administered
Generation of functional hemangioblasts from human embryonic stem cells	2007	Nat Methods	Lu, S. J. and Feng, Q. and Caballero, S. and Chen, Y. and Moore, M. A. and Grant, M. B. and Lanza, R.			4. Cellular product other than unmodified BM MNC or BM MSC administered
Hemangioblasts from human embryonic stem cells generate multilayered blood vessels with functional smooth muscle cells	2009	Regen Med	Lu, S. J. and Ivanova, Y. and Feng, Q. and Luo, C. and Lanza, R.			4. Cellular product other than unmodified BM MNC or BM MSC administered
Non-invasive in vivo detection of peripheral limb ischemia improvement in the rat after adipose tissue-derived stromal cell transplantation	2012	Circ J	Madonna, R. and Pizzi, S. Delli and Donato, L. Di and Mariotti, A. and Carlo, L. Di and D'Ugo, E. and Teberino, M. A. and Merla, A. and Tartaro, A. and Caterina, R. De			4. Cellular product other than unmodified BM MNC or BM MSC administered
Transplantation of mesenchymal cells improves peripheral limb ischemia in diabetic rats	2014	Mol Biotechnol	Madonna, R. and Pizzi, S. Delli and Tartaro, A. and Caterina, R. De			4. Cellular product other than unmodified BM MNC or BM MSC administered
Transplantation of mesenchymal cells rejuvenated by the overexpression of telomerase and myocardin promotes revascularization and tissue repair in a murine model of hindlimb ischemia	2013	Circ Res	Madonna, R. and Taylor, D. A. and Geng, Y. J. and Caterina, R. De and Shelat, H. and Perin, E. C. and Willerson, J. T.			4. Cellular product other than unmodified BM MNC or BM MSC administered
Sustained endothelial progenitor cell dysfunction after chronic hypoxia-induced pulmonary hypertension	2008	Stem Cells	Marsboom, G. and Pokreisz, P. and Gheysens, O. and Vermeersch, P. and Gillijns, H. and Pellens, M. and Liu, X. and Collen, D. and Janssens, S.			4. Cellular product other than unmodified BM MNC or BM MSC administered
Angiogenic Mechanisms of Human CD34(+) Stem Cell Exosomes in the Repair of Ischemic Hindlimb	2017	Circ Res	Mathiyalagan, P. and Liang, Y. and Kim, D. and Misener, S. and Thorne, T. and Kamide, C. E. and Klyachko, E. and Losordo, D. W. and Hajjar, R. J. and Sahoo, S.			4. Cellular product other than unmodified BM MNC or BM MSC administered
Angiogenic potential of early and late outgrowth endothelial progenitor cells is dependent on the time of emergence	2015	Int J Cardiol	Minami, Y. and Nakajima, T. and Ikutomi, M. and Morita, T. and Komuro, I. and Sata, M. and Sahara, M.			4. Cellular product other than unmodified BM MNC or BM MSC administered
Human adipose tissue-derived mesenchymal stem cells improve postnatal neovascularization in a mouse model of hindlimb ischemia	2006	Cell Physiol Biochem	Moon, M. H. and Kim, S. Y. and Kim, Y. J. and Kim, S. J. and Lee, J. B. and Bae, Y. C. and Sung, S. M. and Jung, J. S.			4. Cellular product other than unmodified BM MNC or BM MSC administered
A system for treating ischemic disease using human embryonic stem cell-derived endothelial cells without direct incorporation	2011	Biomaterials	Moon, S. H. and Kim, J. S. and Park, S. J. and Lee, H. J. and Do, J. T. and Chung, H. M.			4. Cellular product other than unmodified BM MNC or BM MSC administered
Development of a xeno-free autologous culture system for endothelial progenitor cells derived from human umbilical cord blood	2013	PLoS One	Moon, S. H. and Kim, S. M. and Park, S. J. and Kim, H. and Bae, D. and Choi, Y. S. and Chung, H. M.			4. Cellular product other than unmodified BM MNC or BM MSC administered
Avidity-controlled hydrogels for injectable co-delivery of induced pluripotent stem cell-derived endothelial cells and growth factors	2014	J Control Release	Mulyasasmita, W. and Cai, L. and Dewi, R. E. and Jha, A. and Ullmann, S. D. and Luong, R. H. and Huang, N. F. and Heilshorn, S. C.			4. Cellular product other than unmodified BM MNC or BM MSC administered
Regeneration of dental pulp by stem cells	2011	Adv Dent Res	Nakashima, M. and Iohara, K.			4. Cellular product other than unmodified BM MNC or BM MSC administered
Aligned-Braided Nanofibrillar Scaffold with Endothelial Cells Enhances Arteriogenesis	2015	ACS Nano	Nakayama, K. H. and Hong, G. and Lee, J. C. and Patel, J. and Edwards, B. and Zaitseva, T. S. and Paukshto, M. V. and Dai, H. and Cooke, J. P. and Woo, Y. J. and Huang, N. F.			4. Cellular product other than unmodified BM MNC or BM MSC administered
Autologous skeletal myoblasts transduced with a new adenoviral bicistronic vector for treatment of hind limb ischemia	2004	J Vasc Surg	Niagara, M. I. and Haider, HKh and Ye, L. and Koh, V. S. and Lim, Y. T. and Poh, K. K. and Ge, R. and Sim, E. K.			4. Cellular product other than unmodified BM MNC or BM MSC administered
Efficient nonadhesive ex vivo expansion of early endothelial progenitor cells derived from CD34+ human cord blood fraction for effective therapeutic vascularization	2011	Faseb j	O, E. and Lee, B. H. and Ahn, H. Y. and Shin, J. C. and Kim, H. K. and Kim, M. and Park, I. Y. and Park, Y. G. and Joe, Y. A.			4. Cellular product other than unmodified BM MNC or BM MSC administered
Differences in donor CXCR4 expression levels are correlated with functional capacity and therapeutic outcome of angiogenic treatment with endothelial colony forming cells	2010	Biochem Biophys Res Commun	Oh, B. J. and Kim, D. K. and Kim, B. J. and Yoon, K. S. and Park, S. G. and Park, K. S. and Lee, M. S. and Kim, K. W. and Kim, J. H.			4. Cellular product other than unmodified BM MNC or BM MSC administered
Platelet-derived microparticles augment the adhesion and neovascularization capacities of circulating angiogenic cells obtained from atherosclerotic patients	2013	Atherosclerosis	Ohtsuka, M. and Sasaki, K. and Ueno, T. and Seki, R. and Nakayoshi, T. and Koiwaya, H. and Toyama, Y. and Yokoyama, S. and Mitsutake, Y. and Chibana, H. and Itaya, N. and Okamura, T. and Imaizumi, T.			4. Cellular product other than unmodified BM MNC or BM MSC administered
Vascular endothelial growth factor overexpression does not enhance adipose stromal cell-induced protection on muscle damage in critical limb ischemia	2015	Arterioscler Thromb Vasc Biol	Olea, F. D. and Locatelli, P. and Hnatiuk, A. and Lorenzi, A. De and Valdivieso, L. and Rocha, E. and Ramirez, R. and Laguens, R. and Crottogini, A.			4. Cellular product other than unmodified BM MNC or BM MSC administered
Catechol-Functionalized Hyaluronic Acid Hydrogels Enhance Angiogenesis and Osteogenesis of Human Adipose-Derived Stem Cells in Critical Tissue Defects	2016	Biomacromolecules	Park, H. J. and Jin, Y. and Shin, J. and Yang, K. and Lee, C. and Yang, H. S. and Cho, S. W.			4. Cellular product other than unmodified BM MNC or BM MSC administered
Tracking the Fate of Muscle-derived Stem Cells: an Insight into the Distribution and Mode of Action	2014	Vasc Specialist Int	Park, H. S. and Choi, G. H. and Hahn, S. and Yoo, Y. S. and Jung, I. M. and Lee, T.			4. Cellular product other than unmodified BM MNC or BM MSC administered
Enhanced angiogenic effect of adipose-derived stromal cell spheroid with low-level light therapy in hind limb ischemia mice	2014	Biomaterials	Park, I. S. and Chung, P. S. and Ahn, J. C.			4. Cellular product other than unmodified BM MNC or BM MSC administered
Adipose-derived stem cell spheroid treated with low-level light irradiation accelerates spontaneous angiogenesis in mouse model of hindlimb ischemia	2017	Cytotherapy	Park, I. S. and Chung, P. S. and Ahn, J. C.			4. Cellular product other than unmodified BM MNC or BM MSC administered
Therapeutic effect of human adipose-derived stromal cells cluster in rat hind-limb ischemia	2014	Anat Rec (Hoboken)	Park, I. S. and Kang, J. A. and Kang, J. and Rhie, J. W. and Kim, S. H.			4. Cellular product other than unmodified BM MNC or BM MSC administered
Prospective surface marker-based isolation and expansion of fetal endothelial colony-forming cells from human term placenta	2013	Stem Cells Transl Med	Patel, J. and Seppanen, E. and Chong, M. S. and Yeo, J. S. and Teo, E. Y. and Chan, J. K. and Fisk, N. M. and Khosrotehrani, K.			4. Cellular product other than unmodified BM MNC or BM MSC administered
Transplanted Endothelial Progenitor Cells Improve Ischemia Muscle Regeneration in Mice by Diffusion Tensor MR Imaging	2016	Stem Cells Int	Peng, X. G. and Bai, Y. and James, J. R. and Shlapak, D. P. and Ju, S.			4. Cellular product other than unmodified BM MNC or BM MSC administered
Glyoxalase-1 Overexpression Reverses Defective Proangiogenic Function of Diabetic Adipose-Derived Stem Cells in Streptozotocin-Induced Diabetic Mice Model of Critical Limb Ischemia	2017	Stem Cells Transl Med	Peng, Z. and Yang, X. and Qin, J. and Ye, K. and Wang, X. and Shi, H. and Jiang, M. and Liu, X. and Lu, X.			4. Cellular product other than unmodified BM MNC or BM MSC administered
Therapeutic angiogenesis induced by human umbilical cord tissue-derived mesenchymal stromal cells in a murine model of hindlimb ischemia	2016	Stem Cell Res Ther	Pereira, A. R. and Mendes, T. F. and Ministro, A. and Teixeira, M. and Filipe, M. and Santos, J. M. and Barcia, R. N. and Goyri-O'Neill, J. and Pinto, F. and Cruz, P. E. and Cruz, H. J. and Santos, S. C.			4. Cellular product other than unmodified BM MNC or BM MSC administered
Production of endothelial progenitor cells from skin fibroblasts by direct reprogramming for clinical usages	2017	In Vitro Cell Dev Biol Anim	Pham, P. Van and Vu, N. B. and Dao, T. T. and Le, H. T. and Phi, L. T. and Phan, N. K.			4. Cellular product other than unmodified BM MNC or BM MSC administered
The role of placental-derived adherent stromal cell (PLX-PAD) in the treatment of critical limb ischemia	2009	Cytotherapy	Prather, W. R. and Toren, A. and Meiron, M. and Ofir, R. and Tschope, C. and Horwitz, E. M.			4. Cellular product other than unmodified BM MNC or BM MSC administered
The Role of miR-126 in Critical Limb Ischemia Treatment Using Adipose-Derived Stem Cell Therapeutic Factor Concentrate and Extracellular Matrix Microparticles	2018	Med Sci Monit	Prochazka, V. and Jurcikova, J. and Vitkova, K. and Pavliska, L. and Porubova, L. and Lassak, O. and Buszman, P. and Fernandez, C. A. and Jaluvka, F. and Spackova, I. and Lochman, I. and Prochazka, M. and Janikova, M. and Tauber, Z. and Frankova, J. and Lachnit, M. and Hiles, M. C. and Johnstone, B. H.			4. Cellular product other than unmodified BM MNC or BM MSC administered
Expansion of Umbilical Cord Blood Aldehyde Dehydrogenase Expressing Cells Generates Myeloid Progenitor Cells that Stimulate Limb Revascularization	2017	Stem Cells Transl Med	Putman, D. M. and Cooper, T. T. and Sherman, S. E. and Seneviratne, A. K. and Hewitt, M. and Bell, G. I. and Hess, D. A.			4. Cellular product other than unmodified BM MNC or BM MSC administered
Isolation of human umbilical cord blood aldehyde dehydrogenase-expressing progenitor cells that modulate vascular regenerative functions in vitro and in vivo	2013	Curr Protoc Stem Cell Biol	Putman, D. M. and Hess, D. A.			4. Cellular product other than unmodified BM MNC or BM MSC administered
Umbilical cord blood-derived aldehyde dehydrogenase-expressing progenitor cells promote recovery from acute ischemic injury	2012	Stem Cells	Putman, D. M. and Liu, K. Y. and Broughton, H. C. and Bell, G. I. and Hess, D. A.			4. Cellular product other than unmodified BM MNC or BM MSC administered
MRI of iron oxide nanoparticle-labeled ADSCs in a model of hindlimb ischemia	2013	Biomaterials	Qin, J. and Li, K. and Peng, C. and Li, X. and Lin, J. and Ye, K. and Yang, X. and Xie, Q. and Shen, Z. and Jin, Y. and Jiang, M. and Zhang, G. and Lu, X.			4. Cellular product other than unmodified BM MNC or BM MSC administered
"Periostin enhances adipose-derived stem cell adhesion, migration, and therapeutic efficiency in Apo E deficient mice with hind limb ischemia"	2015	Stem Cell Res Ther	Qin, J. and Yuan, F. and Peng, Z. and Ye, K. and Yang, X. and Huang, L. and Jiang, M. and Lu, X.			4. Cellular product other than unmodified BM MNC or BM MSC administered
CD13 regulates anchorage and differentiation of the skeletal muscle satellite stem cell population in ischemic injury	2014	Stem Cells	Rahman, M. M. and Ghosh, M. and Subramani, J. and Fong, G. H. and Carlson, M. E. and Shapiro, L. H.			4. Cellular product other than unmodified BM MNC or BM MSC administered
Human marrow-isolated adult multilineage-inducible (MIAMI) cells protect against peripheral vascular ischemia in a mouse model	2011	Cytotherapy	Rahnemai-Azar, A. and D'Ippolito, G. and Gomez, L. A. and Reiner, T. and Vazquez-Padron, R. I. and Perez-Stable, C. and Roos, B. A. and Pham, S. M. and Schiller, P. C.			4. Cellular product other than unmodified BM MNC or BM MSC administered
Cell-free embryonic stem cell extract-mediated derivation of multipotent stem cells from NIH3T3 fibroblasts for functional and anatomical ischemic tissue repair	2008	Circ Res	Rajasingh, J. and Lambers, E. and Hamada, H. and Bord, E. and Thorne, T. and Goukassian, I. and Krishnamurthy, P. and Rosen, K. M. and Ahluwalia, D. and Zhu, Y. and Qin, G. and Losordo, D. W. and Kishore, R.			4. Cellular product other than unmodified BM MNC or BM MSC administered
"Clonal analysis reveals a common progenitor for endothelial, myeloid, and lymphoid precursors in umbilical cord blood"	2010	Circ Res	Ramos, A. L. and Darabi, R. and Akbarloo, N. and Borges, L. and Catanese, J. and Dineen, S. P. and Brekken, R. A. and Perlingeiro, R. C.			4. Cellular product other than unmodified BM MNC or BM MSC administered
Safety and biodistribution profile of placental-derived mesenchymal stromal cells (PLX-PAD) following intramuscular delivery	2009	Toxicol Pathol	Ramot, Y. and Meiron, M. and Toren, A. and Steiner, M. and Nyska, A.			4. Cellular product other than unmodified BM MNC or BM MSC administered
Endothelial progenitors encapsulated in bioartificial niches are insulated from systemic cytotoxicity and are angiogenesis competent	2010	Am J Physiol Renal Physiol	Ratliff, B. B. and Ghaly, T. and Brudnicki, P. and Yasuda, K. and Rajdev, M. and Bank, M. and Mares, J. and Hatzopoulos, A. K. and Goligorsky, M. S.			4. Cellular product other than unmodified BM MNC or BM MSC administered
Synergistic effect of HIF-1alpha gene therapy and HIF-1-activated bone marrow-derived angiogenic cells in a mouse model of limb ischemia	2009	Proc Natl Acad Sci U S A	Rey, S. and Lee, K. and Wang, C. J. and Gupta, K. and Chen, S. and McMillan, A. and Bhise, N. and Levchenko, A. and Semenza, G. L.			4. Cellular product other than unmodified BM MNC or BM MSC administered
Metabolic reprogramming by HIF-1 promotes the survival of bone marrow-derived angiogenic cells in ischemic tissue	2011	Blood	Rey, S. and Luo, W. and Shimoda, L. A. and Semenza, G. L.			4. Cellular product other than unmodified BM MNC or BM MSC administered
MicroRNA-21 coordinates human multipotent cardiovascular progenitors therapeutic potential	2014	Stem Cells	Richart, A. and Loyer, X. and Neri, T. and Howangyin, K. and Guerin, C. L. and Ngkelo, A. and Bakker, W. and Zlatanova, I. and Rouanet, M. and Vilar, J. and Levy, B. and Rothenberg, M. and Mallat, Z. and Puceat, M. and Silvestre, J. S.			4. Cellular product other than unmodified BM MNC or BM MSC administered
Endothelial cells derived from human iPSCS increase capillary density and improve perfusion in a mouse model of peripheral arterial disease	2011	Arterioscler Thromb Vasc Biol	Rufaihah, A. J. and Huang, N. F. and Jame, S. and Lee, J. C. and Nguyen, H. N. and Byers, B. and De, A. and Okogbaa, J. and Rollins, M. and Reijo-Pera, R. and Gambhir, S. S. and Cooke, J. P.			4. Cellular product other than unmodified BM MNC or BM MSC administered
Combination of injectable multiple growth factor-releasing scaffolds and cell therapy as an advanced modality to enhance tissue neovascularization	2010	Arterioscler Thromb Vasc Biol	Saif, J. and Schwarz, T. M. and Chau, D. Y. and Henstock, J. and Sami, P. and Leicht, S. F. and Hermann, P. C. and Alcala, S. and Mulero, F. and Shakesheff, K. M. and Heeschen, C. and Aicher, A.			4. Cellular product other than unmodified BM MNC or BM MSC administered
Combinatorial Treatment with Apelin-13 Enhances the Therapeutic Efficacy of a Preconditioned Cell-Based Therapy for Peripheral Ischemia	2016	Sci Rep	Samura, M. and Morikage, N. and Suehiro, K. and Tanaka, Y. and Nakamura, T. and Nishimoto, A. and Ueno, K. and Hosoyama, T. and Hamano, K.			4. Cellular product other than unmodified BM MNC or BM MSC administered
"Both CD133(+) cells and monocytes provide significant improvement for hindlimb ischemia, although they do not transdifferentiate into endothelial cells"	2010	Cell Transplant	Sanchez-Guijo, F. M. and Oterino, E. and Barbado, M. V. and Carrancio, S. and Lopez-Holgado, N. and Muntion, S. and Hernandez-Campo, P. and Sanchez-Abarca, L. I. and Perez-Simon, J. A. and Miguel, J. F. San and Brinon, J. G. and Canizo, M. C. del			4. Cellular product other than unmodified BM MNC or BM MSC administered
Novel cell-free strategy for therapeutic angiogenesis: in vitro generated conditioned medium can replace progenitor cell transplantation	2009	PLoS One	Santo, S. Di and Yang, Z. and Ballmoos, M. Wyler von and Voelzmann, J. and Diehm, N. and Baumgartner, I. and Kalka, C.			4. Cellular product other than unmodified BM MNC or BM MSC administered
Therapeutic angiogenesis by ex vivo expanded erythroid progenitor cells	2007	Am J Physiol Heart Circ Physiol	Sasaki, S. and Inoguchi, T. and Muta, K. and Abe, Y. and Zhang, M. and Hiasa, K. and Egashira, K. and Sonoda, N. and Kobayashi, K. and Takayanagi, R. and Nawata, H.			4. Cellular product other than unmodified BM MNC or BM MSC administered
Vascular incorporation of endothelial colony-forming cells is essential for functional recovery of murine ischemic tissue following cell therapy	2012	Arterioscler Thromb Vasc Biol	Schwarz, T. M. and Leicht, S. F. and Radic, T. and Rodriguez-Arabaolaza, I. and Hermann, P. C. and Berger, F. and Saif, J. and Bocker, W. and Ellwart, J. W. and Aicher, A. and Heeschen, C.			4. Cellular product other than unmodified BM MNC or BM MSC administered
Fibroblasts derived from human pluripotent stem cells activate angiogenic responses in vitro and in vivo	2013	PLoS One	Shamis, Y. and Silva, E. A. and Hewitt, K. J. and Brudno, Y. and Levenberg, S. and Mooney, D. J. and Garlick, J. A.			4. Cellular product other than unmodified BM MNC or BM MSC administered
Endothelial progenitor cells derived from Wharton's jelly of the umbilical cord reduces ischemia-induced hind limb injury in diabetic mice by inducing HIF-1alpha/IL-8 expression	2013	Stem Cells Dev	Shen, W. C. and Liang, C. J. and Wu, V. C. and Wang, S. H. and Young, G. H. and Lai, I. R. and Chien, C. L. and Wang, S. M. and Wu, K. D. and Chen, Y. L.			4. Cellular product other than unmodified BM MNC or BM MSC administered
Transplantation of modified human adipose derived stromal cells expressing VEGF165 results in more efficient angiogenic response in ischemic skeletal muscle	2013	J Transl Med	Shevchenko, E. K. and Makarevich, P. I. and Tsokolaeva, Z. I. and Boldyreva, M. A. and Sysoeva, V. Y. and Tkachuk, V. A. and Parfyonova, Y. V.			4. Cellular product other than unmodified BM MNC or BM MSC administered
miR-21 modulates tumor outgrowth induced by human adipose tissue-derived mesenchymal stem cells in vivo	2012	Biochem Biophys Res Commun	Shin, K. K. and Lee, A. L. and Kim, J. Y. and Lee, S. Y. and Bae, Y. C. and Jung, J. S.			4. Cellular product other than unmodified BM MNC or BM MSC administered
Evidence for the therapeutic potential of ex vivo expanded human endothelial progenitor cells using autologous serum	2010	Circ J	Shumiya, T. and Shibata, R. and Shimizu, Y. and Ishii, M. and Kubota, R. and Shintani, S. and Murohara, T.			4. Cellular product other than unmodified BM MNC or BM MSC administered
Bone morphogenetic proteins 2 and 4 are selectively expressed by late outgrowth endothelial progenitor cells and promote neoangiogenesis	2008	Arterioscler Thromb Vasc Biol	Smadja, D. M. and Bieche, I. and Silvestre, J. S. and Germain, S. and Cornet, A. and Laurendeau, I. and Duong-Van-Huyen, J. P. and Emmerich, J. and Vidaud, M. and Aiach, M. and Gaussem, P.			4. Cellular product other than unmodified BM MNC or BM MSC administered
Pathway for differentiation of human embryonic stem cells to vascular cell components and their potential for vascular regeneration	2007	Arterioscler Thromb Vasc Biol	Sone, M. and Itoh, H. and Yamahara, K. and Yamashita, J. K. and Yurugi-Kobayashi, T. and Nonoguchi, A. and Suzuki, Y. and Chao, T. H. and Sawada, N. and Fukunaga, Y. and Miyashita, K. and Park, K. and Oyamada, N. and Sawada, N. and Taura, D. and Tamura, N. and Kondo, Y. and Nito, S. and Suemori, H. and Nakatsuji, N. and Nishikawa, S. and Nakao, K.			4. Cellular product other than unmodified BM MNC or BM MSC administered
Ultrasound-induced microbubble destruction promotes targeted delivery of adipose-derived stem cells to improve hind-limb ischemia of diabetic mice	2016	Am J Transl Res	Song, Y. and Xie, X. and Gao, Y. and Gu, G. and Wang, P.			4. Cellular product other than unmodified BM MNC or BM MSC administered
Nitric oxide determines mesodermic differentiation of mouse embryonic stem cells by activating class IIa histone deacetylases: potential therapeutic implications in a mouse model of hindlimb ischemia	2010	Stem Cells	Spallotta, F. and Rosati, J. and Straino, S. and Nanni, S. and Grasselli, A. and Ambrosino, V. and Rotili, D. and Valente, S. and Farsetti, A. and Mai, A. and Capogrossi, M. C. and Gaetano, C. and Illi, B.			4. Cellular product other than unmodified BM MNC or BM MSC administered
MicroRNA-15a and microRNA-16 impair human circulating proangiogenic cell functions and are increased in the proangiogenic cells and serum of patients with critical limb ischemia	2013	Circ Res	Spinetti, G. and Fortunato, O. and Caporali, A. and Shantikumar, S. and Marchetti, M. and Meloni, M. and Descamps, B. and Floris, I. and Sangalli, E. and Vono, R. and Faglia, E. and Specchia, C. and Pintus, G. and Madeddu, P. and Emanueli, C.			4. Cellular product other than unmodified BM MNC or BM MSC administered
SDF-1 fused to a fractalkine stalk and a GPI anchor enables functional neovascularization	2013	Stem Cells	Stachel, G. and Trenkwalder, T. and Gotz, F. and Aouni, C. El and Muenchmeier, N. and Pfosser, A. and Nussbaum, C. and Sperandio, M. and Hatzopoulos, A. K. and Hinkel, R. and Nelson, P. J. and Kupatt, C.			4. Cellular product other than unmodified BM MNC or BM MSC administered
Intra-arterial injection of human embryonic stem cells in athymic rat hind limb ischemia model leads to arteriogenesis	2011	Cardiovasc Revasc Med	Staudacher, D. L. and Sela, Y. and Itskovitz-Eldor, J. and Flugelman, M. Y.			4. Cellular product other than unmodified BM MNC or BM MSC administered
The role of fucosylation in the promotion of endothelial progenitor cells in neovascularization and bone repair	2014	Biomaterials	Sun, S. and Liu, Z. and Zhou, H. and Li, G. and Liu, M. and Yao, J. and Zhou, T. and An, G. and Wu, Q. and Dong, N.			4. Cellular product other than unmodified BM MNC or BM MSC administered
Impairment of human cell-based vasculogenesis in rats by hypercholesterolemia-induced endothelial dysfunction and rescue with L-arginine supplementation	2010	J Thorac Cardiovasc Surg	Suuronen, E. J. and Hazra, S. and Zhang, P. and Vincent, R. and Kumarathasan, P. and Zhang, Y. and Price, J. and Chan, V. and Sellke, F. W. and Mesana, T. G. and Veinot, J. P. and Ruel, M.			4. Cellular product other than unmodified BM MNC or BM MSC administered
"An acellular matrix-bound ligand enhances the mobilization, recruitment and therapeutic effects of circulating progenitor cells in a hindlimb ischemia model"	2009	Faseb j	Suuronen, E. J. and Zhang, P. and Kuraitis, D. and Cao, X. and Melhuish, A. and McKee, D. and Li, F. and Mesana, T. G. and Veinot, J. P. and Ruel, M.			4. Cellular product other than unmodified BM MNC or BM MSC administered
Therapeutic angiogenesis by transplantation of induced pluripotent stem cell-derived Flk-1 positive cells	2010	BMC Cell Biol	Suzuki, H. and Shibata, R. and Kito, T. and Ishii, M. and Li, P. and Yoshikai, T. and Nishio, N. and Ito, S. and Numaguchi, Y. and Yamashita, J. K. and Murohara, T. and Isobe, K.			4. Cellular product other than unmodified BM MNC or BM MSC administered
Comparative angiogenic activities of induced pluripotent stem cells derived from young and old mice	2012	PLoS One	Suzuki, H. and Shibata, R. and Kito, T. and Yamamoto, T. and Ishii, M. and Nishio, N. and Ito, S. and Isobe, K. and Murohara, T.			4. Cellular product other than unmodified BM MNC or BM MSC administered
The enhancement of endothelial cell therapy for angiogenesis in hindlimb ischemia using hyaluronan	2011	Biomaterials	Tang, Z. C. and Liao, W. Y. and Tang, A. C. and Tsai, S. J. and Hsieh, P. C.			4. Cellular product other than unmodified BM MNC or BM MSC administered
Enhanced potency of cell-based therapy for ischemic tissue repair using an injectable bioactive epitope presenting nanofiber support matrix	2014	J Mol Cell Cardiol	Tongers, J. and Webber, M. J. and Vaughan, E. E. and Sleep, E. and Renault, M. A. and Roncalli, J. G. and Klyachko, E. and Thorne, T. and Yu, Y. and Marquardt, K. T. and Kamide, C. E. and Ito, A. and Misener, S. and Millay, M. and Liu, T. and Jujo, K. and Qin, G. and Losordo, D. W. and Stupp, S. I. and Kishore, R.			4. Cellular product other than unmodified BM MNC or BM MSC administered
Effects of direct infusion of bone marrow-derived progenitor cells and indirect mobilization of hematopoietic progenitor cells on atherosclerotic plaque and inflammatory process in atherosclerosis	2013	Int J Cardiol	Tousoulis, D. and Briasoulis, A. and Vogiatzi, G. and Valatsou, A. and Kourkouti, P. and Pantopoulou, A. and Papageorgiou, N. and Perrea, D. and Stefanadis, C.			4. Cellular product other than unmodified BM MNC or BM MSC administered
Embryonic Stem Cell Differentiation to Functional Arterial Endothelial Cells through Sequential Activation of ETV2 and NOTCH1 Signaling by HIF1alpha	2017	Stem Cell Reports	Tsang, K. M. and Hyun, J. S. and Cheng, K. T. and Vargas, M. and Mehta, D. and Ushio-Fukai, M. and Zou, L. and Pajcini, K. V. and Rehman, J. and Malik, A. B.			4. Cellular product other than unmodified BM MNC or BM MSC administered
Muscle Derived Stem Cells Stimulate Muscle Myofiber Repair and Counteract Fat Infiltration in a Diabetic Mouse Model of Critical Limb Ischemia	2016	J Stem Cell Res Ther	Tsao, J. and Kovanecz, I. and Awadalla, N. and Gelfand, R. and Sinha-Hikim, I. and White, R. A. and Gonzalez-Cadavid, N. F.			4. Cellular product other than unmodified BM MNC or BM MSC administered
Identification of mouse colony-forming endothelial progenitor cells for postnatal neovascularization: a novel insight highlighted by new mouse colony-forming assay	2013	Stem Cell Res Ther	Tsukada, S. and Kwon, S. M. and Matsuda, T. and Jung, S. Y. and Lee, J. H. and Lee, S. H. and Masuda, H. and Asahara, T.			4. Cellular product other than unmodified BM MNC or BM MSC administered
Angiogenesis effect of Astragalus polysaccharide combined with endothelial progenitor cells therapy in diabetic male rat following experimental hind limb ischemia	2014	Chin Med J (Engl)	Tu, S. and Shao, A. and Ren, L. and Chen, T. and Yao, D.			4. Cellular product other than unmodified BM MNC or BM MSC administered
Soluble factors released by endothelial progenitor cells promote migration of endothelial cells and cardiac resident progenitor cells	2005	J Mol Cell Cardiol	Urbich, C. and Aicher, A. and Heeschen, C. and Dernbach, E. and Hofmann, W. K. and Zeiher, A. M. and Dimmeler, S.			4. Cellular product other than unmodified BM MNC or BM MSC administered
Relevance of monocytic features for neovascularization capacity of circulating endothelial progenitor cells	2003	Circulation	Urbich, C. and Heeschen, C. and Aicher, A. and Dernbach, E. and Zeiher, A. M. and Dimmeler, S.			4. Cellular product other than unmodified BM MNC or BM MSC administered
In vitro and in vivo analysis of endothelial progenitor cells from cryopreserved umbilical cord blood: are we ready for clinical application?	2010	Cell Transplant	Vanneaux, V. and El-Ayoubi, F. and Delmau, C. and Driancourt, C. and Lecourt, S. and Grelier, A. and Cras, A. and Cuccuini, W. and Soulier, J. and Lataillade, J. J. and Lebousse-Kerdiles, M. C. and Oury, J. F. and Sibony, O. and Marolleau, J. P. and Benbunan, M. and Uzan, G. and Larghero, J.			4. Cellular product other than unmodified BM MNC or BM MSC administered
Pretreatment of endothelial progenitor cells with osteopontin enhances cell therapy for peripheral vascular disease	2012	Cell Transplant	Vaughan, E. E. and Liew, A. and Mashayekhi, K. and Dockery, P. and McDermott, J. and Kealy, B. and Flynn, A. and Duffy, A. and Coleman, C. and O'Regan, A. and Barry, F. P. and O'Brien, T.			4. Cellular product other than unmodified BM MNC or BM MSC administered
Allogeneic Adipose-Derived Mesenchymal Stem Cell Transplantation Enhances the Expression of Angiogenic Factors in a Mouse Acute Hindlimb Ischemic Model	2017	Adv Exp Med Biol	Vu, N. B. and Le, H. T. and Dao, T. T. and Phi, L. T. and Phan, N. K. and Ta, V. T.			4. Cellular product other than unmodified BM MNC or BM MSC administered
Sphingosine-1-phosphate stimulates the functional capacity of progenitor cells by activation of the CXCR4-dependent signaling pathway via the S1P3 receptor	2007	Arterioscler Thromb Vasc Biol	Walter, D. H. and Rochwalsky, U. and Reinhold, J. and Seeger, F. and Aicher, A. and Urbich, C. and Spyridopoulos, I. and Chun, J. and Brinkmann, V. and Keul, P. and Levkau, B. and Zeiher, A. M. and Dimmeler, S. and Haendeler, J.			4. Cellular product other than unmodified BM MNC or BM MSC administered
Reduction of connexin43 in human endothelial progenitor cells impairs the angiogenic potential	2013	Angiogenesis	Wang, H. H. and Su, C. H. and Wu, Y. J. and Li, J. Y. and Tseng, Y. M. and Lin, Y. C. and Hsieh, C. L. and Tsai, C. H. and Yeh, H. I.			4. Cellular product other than unmodified BM MNC or BM MSC administered
Apolipoprotein (a) impairs endothelial progenitor cell-mediated angiogenesis	2013	DNA Cell Biol	Wang, R. and Zhang, K. and Li, S. and Tong, Z. and Li, G. and Zhao, Z. and Zhao, Y. and Liu, F. and Lin, X. and Wang, Z. and Jiang, Z.			4. Cellular product other than unmodified BM MNC or BM MSC administered
Composite Hydrogel Modified by IGF-1C Domain Improves Stem Cell Therapy for Limb Ischemia	2018	ACS Appl Mater Interfaces	Wang, X. and Zhang, J. and Cui, W. and Fang, Y. and Li, L. and Ji, S. and Mao, D. and Ke, T. and Yao, X. and Ding, D. and Feng, G. and Kong, D.			4. Cellular product other than unmodified BM MNC or BM MSC administered
Bone marrow-derived CMPs and GMPs represent highly functional proangiogenic cells: implications for ischemic cardiovascular disease	2011	Blood	Wara, A. K. and Croce, K. and Foo, S. and Sun, X. and Icli, B. and Tesmenitsky, Y. and Esen, F. and Rosenzweig, A. and Feinberg, M. W.			4. Cellular product other than unmodified BM MNC or BM MSC administered
"TGF-beta1 signaling and Kruppel-like factor 10 regulate bone marrow-derived proangiogenic cell differentiation, function, and neovascularization"	2011	Blood	Wara, A. K. and Foo, S. and Croce, K. and Sun, X. and Icli, B. and Tesmenitsky, Y. and Esen, F. and Lee, J. S. and Subramaniam, M. and Spelsberg, T. C. and Lev, E. I. and Leshem-Lev, D. and Pande, R. L. and Creager, M. A. and Rosenzweig, A. and Feinberg, M. W.			4. Cellular product other than unmodified BM MNC or BM MSC administered
An expanded population of CD34+ cells from frozen banked umbilical cord blood demonstrate tissue repair mechanisms of mesenchymal stromal cells and circulating angiogenic cells in an ischemic hind limb model	2014	Stem Cell Rev	Whiteley, J. and Bielecki, R. and Li, M. and Chua, S. and Ward, M. R. and Yamanaka, N. and Stewart, D. J. and Casper, R. F. and Rogers, I. M.			4. Cellular product other than unmodified BM MNC or BM MSC administered
In vitro and in vivo differentiation of human umbilical cord derived stem cells into endothelial cells	2007	J Cell Biochem	Wu, K. H. and Zhou, B. and Lu, S. H. and Feng, B. and Yang, S. G. and Du, W. T. and Gu, D. S. and Han, Z. C. and Liu, Y. L.			4. Cellular product other than unmodified BM MNC or BM MSC administered
Therapeutic potential of human umbilical cord-derived stem cells in ischemic diseases	2007	Transplant Proc	Wu, K. H. and Zhou, B. and Mo, X. M. and Cui, B. and Yu, C. T. and Lu, S. H. and Han, Z. C. and Liu, Y. L.			4. Cellular product other than unmodified BM MNC or BM MSC administered
"alpha-Tocopherol, especially alpha-tocopherol phosphate, exerts antiapoptotic and angiogenic effects on rat bone marrow-derived endothelial progenitor cells under high-glucose and hypoxia conditions"	2017	J Vasc Surg	Wu, Z. and Zheng, X. and Meng, L. and Fang, X. and He, Y. and Li, D. and Zheng, C. and Zhang, H.			4. Cellular product other than unmodified BM MNC or BM MSC administered
Transplantation of placenta-derived mesenchymal stem cells enhances angiogenesis after ischemic limb injury in mice	2016	J Cell Mol Med	Xie, N. and Li, Z. and Adesanya, T. M. and Guo, W. and Liu, Y. and Fu, M. and Kilic, A. and Tan, T. and Zhu, H. and Xie, X.			4. Cellular product other than unmodified BM MNC or BM MSC administered
"Comparison of angiogenic, cytoprotective, and immunosuppressive properties of human amnion- and chorion-derived mesenchymal stem cells"	2014	PLoS One	Yamahara, K. and Harada, K. and Ohshima, M. and Ishikane, S. and Ohnishi, S. and Tsuda, H. and Otani, K. and Taguchi, A. and Soma, T. and Ogawa, H. and Katsuragi, S. and Yoshimatsu, J. and Harada-Shiba, M. and Kangawa, K. and Ikeda, T.			4. Cellular product other than unmodified BM MNC or BM MSC administered
Augmentation of neovascularization [corrected] in hindlimb ischemia by combined transplantation of human embryonic stem cells-derived endothelial and mural cells	2008	PLoS One	Yamahara, K. and Sone, M. and Itoh, H. and Yamashita, J. K. and Yurugi-Kobayashi, T. and Homma, K. and Chao, T. H. and Miyashita, K. and Park, K. and Oyamada, N. and Sawada, N. and Taura, D. and Fukunaga, Y. and Tamura, N. and Nakao, K.			4. Cellular product other than unmodified BM MNC or BM MSC administered
Synergistic effects of autologous cell and hepatocyte growth factor gene therapy for neovascularization in a murine model of hindlimb ischemia	2009	Am J Physiol Heart Circ Physiol	Yamamoto, Y. and Matsuura, T. and Narazaki, G. and Sugitani, M. and Tanaka, K. and Maeda, A. and Shiota, G. and Sato, K. and Yoshida, A. and Hisatome, I.			4. Cellular product other than unmodified BM MNC or BM MSC administered
Therapeutic efficacy of human embryonic stem cell-derived endothelial cells in humanized mouse models harboring a human immune system	2013	Arterioscler Thromb Vasc Biol	Yang, H. M. and Moon, S. H. and Choi, Y. S. and Park, S. J. and Lee, Y. S. and Lee, H. J. and Kim, S. J. and Chung, H. M.			4. Cellular product other than unmodified BM MNC or BM MSC administered
Transfection of VEGF(165) genes into endothelial progenitor cells and in vivo imaging using quantum dots in an ischemia hind limb model	2012	Biomaterials	Yang, H. N. and Park, J. S. and Woo, D. G. and Jeon, S. Y. and Park, K. H.			4. Cellular product other than unmodified BM MNC or BM MSC administered
Regulatory roles of interferon-inducible protein 204 on differentiation and vasculogenic activity of endothelial progenitor cells	2016	Stem Cell Res Ther	Yang, J. and Zhang, X. and Zhao, Z. and Li, X. and Wang, X. and Chen, M. and Song, B. and Ii, M. and Shen, Z.			4. Cellular product other than unmodified BM MNC or BM MSC administered
Call for a reference model of chronic hind limb ischemia to investigate therapeutic angiogenesis	2009	Vascul Pharmacol	Yang, Z. and Ballmoos, M. W. von and Diehm, N. and Baumgartner, I. and Kalka, C. and Santo, S. Di			4. Cellular product other than unmodified BM MNC or BM MSC administered
Benefit of combined extracorporeal shock wave and bone marrow-derived endothelial progenitor cells in protection against critical limb ischemia in rats	2012	Crit Care Med	Yeh, K. H. and Sheu, J. J. and Lin, Y. C. and Sun, C. K. and Chang, L. T. and Kao, Y. H. and Yen, C. H. and Shao, P. L. and Tsai, T. H. and Chen, Y. L. and Chua, S. and Leu, S. and Yip, H. K.			4. Cellular product other than unmodified BM MNC or BM MSC administered
Umbilical Cord-Derived Mesenchymal Stem Cells Relieve Hindlimb Ischemia through Enhancing Angiogenesis in Tree Shrews	2016	Stem Cells Int	Yin, C. and Liang, Y. and Zhang, J. and Ruan, G. and Li, Z. and Pang, R. and Pan, X.			4. Cellular product other than unmodified BM MNC or BM MSC administered
Genetically modified human placentaderived mesenchymal stem cells with FGF2 and PDGFBB enhance neovascularization in a model of hindlimb ischemia	2015	Mol Med Rep	Yin, T. and He, S. and Su, C. and Chen, X. and Zhang, D. and Wan, Y. and Ye, T. and Shen, G. and Wang, Y. and Shi, H. and Yang, L. and Wei, Y.			4. Cellular product other than unmodified BM MNC or BM MSC administered
Endothelial progenitor cells from human dental pulp-derived iPS cells as a therapeutic target for ischemic vascular diseases	2013	Biomaterials	Yoo, C. H. and Na, H. J. and Lee, D. S. and Heo, S. C. and An, Y. and Cha, J. and Choi, C. and Kim, J. H. and Park, J. C. and Cho, Y. S.			4. Cellular product other than unmodified BM MNC or BM MSC administered
"Intercellular adhesion molecule-1 is upregulated in ischemic muscle, which mediates trafficking of endothelial progenitor cells"	2006	Arterioscler Thromb Vasc Biol	Yoon, C. H. and Hur, J. and Oh, I. Y. and Park, K. W. and Kim, T. Y. and Shin, J. H. and Kim, J. H. and Lee, C. S. and Chung, J. K. and Park, Y. B. and Kim, H. S.			4. Cellular product other than unmodified BM MNC or BM MSC administered
Isolation of Foreign Material-Free Endothelial Progenitor Cells Using CD31 Aptamer and Therapeutic Application for Ischemic Injury	2015	PLoS One	Yoon, J. W. and Jang, I. H. and Heo, S. C. and Kwon, Y. W. and Choi, E. J. and Bae, K. H. and Suh, D. S. and Kim, S. C. and Han, S. and Haam, S. and Jung, J. and Kim, K. and Ryu, S. H. and Kim, J. H.			4. Cellular product other than unmodified BM MNC or BM MSC administered
Tauroursodeoxycholic acid reduces ER stress by regulating of Akt-dependent cellular prion protein	2016	Sci Rep	Yoon, Y. M. and Lee, J. H. and Yun, S. P. and Han, Y. S. and Yun, C. W. and Lee, H. J. and Noh, H. and Lee, S. J. and Han, H. J. and Lee, S. H.			4. Cellular product other than unmodified BM MNC or BM MSC administered
Wound Healing and Angiogenesis through Combined Use of a Vascularized Tissue Flap and Adipose-Derived Stem Cells in a Rat Hindlimb Irradiated Ischemia Model	2016	Plast Reconstr Surg	Yoshida, S. and Yoshimoto, H. and Hirano, A. and Akita, S.			4. Cellular product other than unmodified BM MNC or BM MSC administered
Mechanically resilient injectable scaffolds for intramuscular stem cell delivery and cytokine release	2018	Biomaterials	Young, S. A. and Sherman, S. E. and Cooper, T. T. and Brown, C. and Anjum, F. and Hess, D. A. and Flynn, L. E. and Amsden, B. G.			4. Cellular product other than unmodified BM MNC or BM MSC administered
Combination of stromal-derived factor-1alpha and vascular endothelial growth factor gene-modified endothelial progenitor cells is more effective for ischemic neovascularization	2009	J Vasc Surg	Yu, J. X. and Huang, X. F. and Lv, W. M. and Ye, C. S. and Peng, X. Z. and Zhang, H. and Xiao, L. B. and Wang, S. M.			4. Cellular product other than unmodified BM MNC or BM MSC administered
Pro-angiogenic efficacy of transplanting endothelial progenitor cells for treating hindlimb ischemia in hyperglycemic rabbits	2015	J Diabetes Complications	Yu, P. and Li, Q. and Liu, Y. and Zhang, J. and Seldeen, K. and Pang, M.			4. Cellular product other than unmodified BM MNC or BM MSC administered
Placenta-derived PLX-PAD mesenchymal-like stromal cells are efficacious in rescuing blood flow in hind limb ischemia mouse model by a dose- and site-dependent mechanism of action	2017	Cytotherapy	Zahavi-Goldstein, E. and Blumenfeld, M. and Fuchs-Telem, D. and Pinzur, L. and Rubin, S. and Aberman, Z. and Sher, N. and Ofir, R.			4. Cellular product other than unmodified BM MNC or BM MSC administered
Ex vivo priming of endothelial progenitor cells with SDF-1 before transplantation could increase their proangiogenic potential	2008	Arterioscler Thromb Vasc Biol	Zemani, F. and Silvestre, J. S. and Fauvel-Lafeve, F. and Bruel, A. and Vilar, J. and Bieche, I. and Laurendeau, I. and Galy-Fauroux, I. and Fischer, A. M. and Boisson-Vidal, C.			4. Cellular product other than unmodified BM MNC or BM MSC administered
Optimizing mesoderm progenitor selection and three-dimensional microniche culture allows highly efficient endothelial differentiation and ischemic tissue repair from human pluripotent stem cells	2017	Stem Cell Res Ther	Zhang, F. and Wang, L. and Li, Y. and Liu, W. and Duan, F. and Huang, R. and Chen, X. and Chang, S. C. and Du, Y. and Na, J.			4. Cellular product other than unmodified BM MNC or BM MSC administered
Microvesicles derived from human umbilical cord mesenchymal stem cells stimulated by hypoxia promote angiogenesis both in vitro and in vivo	2012	Stem Cells Dev	Zhang, H. C. and Liu, X. B. and Huang, S. and Bi, X. Y. and Wang, H. X. and Xie, L. X. and Wang, Y. Q. and Cao, X. F. and Lv, J. and Xiao, F. J. and Yang, Y. and Guo, Z. K.			4. Cellular product other than unmodified BM MNC or BM MSC administered
NADPH oxidase activation played a critical role in the oxidative stress process in stable coronary artery disease	2016	Am J Transl Res	Zhang, J. and Wang, M. and Li, Z. and Bi, X. and Song, J. and Weng, S. and Fu, G.			4. Cellular product other than unmodified BM MNC or BM MSC administered
Collagen-based matrices improve the delivery of transplanted circulating progenitor cells: development and demonstration by ex vivo radionuclide cell labeling and in vivo tracking with positron-emission tomography	2008	Circ Cardiovasc Imaging	Zhang, Y. and Thorn, S. and DaSilva, J. N. and Lamoureux, M. and DeKemp, R. A. and Beanlands, R. S. and Ruel, M. and Suuronen, E. J.			4. Cellular product other than unmodified BM MNC or BM MSC administered
Enhanced collateral growth by double transplantation of gene-nucleofected fibroblasts in ischemic hindlimb of rats	2011	PLoS One	Zhang, Z. and Slobodianski, A. and Ito, W. D. and Arnold, A. and Nehlsen, J. and Weng, S. and Lund, N. and Liu, J. and Egana, J. T. and Lohmeyer, J. A. and Muller, D. F. and Machens, H. G.			4. Cellular product other than unmodified BM MNC or BM MSC administered
Dynamic imaging of allogeneic adipose-derived regenerative cells transplanted in ischemic hind limb of apolipoprotein E mouse model	2017	Int J Nanomedicine	Zheng, Y. and Qin, J. and Wang, X. and Peng, Z. and Hou, P. and Lu, X.			4. Cellular product other than unmodified BM MNC or BM MSC administered
G-CSF-mobilized peripheral blood mononuclear cells from diabetic patients augment neovascularization in ischemic limbs but with impaired capability	2006	J Thromb Haemost	Zhou, B. and Bi, Y. Y. and Han, Z. B. and Ren, H. and Fang, Z. H. and Yu, X. F. and Poon, M. C. and Han, Z. C.			4. Cellular product other than unmodified BM MNC or BM MSC administered
Enhancement of neovascularization with mobilized blood cells transplantaion: supply of angioblasts and angiogenic cytokines	2007	J Cell Biochem	Zhou, B. and Liu, P. X. and Lan, H. F. and Fang, Z. H. and Han, Z. B. and Ren, H. and Poon, M. C. and Han, Z. C.			4. Cellular product other than unmodified BM MNC or BM MSC administered
Impaired therapeutic vasculogenesis by transplantation of OxLDL-treated endothelial progenitor cells	2007	J Lipid Res	Zhou, B. and Ma, F. X. and Liu, P. X. and Fang, Z. H. and Wang, S. L. and Han, Z. B. and Poon, M. C. and Han, Z. C.			4. Cellular product other than unmodified BM MNC or BM MSC administered
Human Stem Cells Overexpressing miR-21 Promote Angiogenesis in Critical Limb Ischemia by Targeting CHIP to Enhance HIF-1alpha Activity	2016	Stem Cells	Zhou, Y. and Zhu, Y. and Zhang, L. and Wu, T. and Wu, T. and Zhang, W. and Decker, A. M. and He, J. and Liu, J. and Wu, Y. and Jiang, X. and Zhang, Z. and Liang, C. and Zou, D.			4. Cellular product other than unmodified BM MNC or BM MSC administered
Regulation of Adipose Tissue Stem Cells Angiogenic Potential by Tumor Necrosis Factor-Alpha	2016	J Cell Biochem	Zubkova, E. S. and Beloglazova, I. B. and Makarevich, P. I. and Boldyreva, M. A. and Sukhareva, O. Y. and Shestakova, M. V. and Dergilev, K. V. and Parfyonova, Y. V. and Menshikov, M. Y.			4. Cellular product other than unmodified BM MNC or BM MSC administered
"Therapeutic angiogenesis in diabetic apolipoprotein E-deficient mice using bone marrow cells, functional hemangioblasts and metabolic intervention"	2010	Atherosclerosis	Balestrieri, M. L. and Lu, S. J. and Nigris, F. de and Giovane, A. and Williams-Ignarro, S. and D'Armiento, F. P. and Feng, Q. and Fiorito, C. and Testa, G. and Pastore, L. and Cacciatore, F. and Mancini, F. P. and Servillo, L. and Rosa, G. De and Pagliarulo, C. and Rienzo, M. and Minucci, P. B. and Farzati, B. and Salvatore, F. and Rengo, F. and Ignarro, L. J. and Giordano, A. and Baker, A. and …			4. Cellular product other than unmodified BM MNC or BM MSC administered
Restoration of Hydrogen Sulfide Production in Diabetic Mice Improves Reparative Function of Bone Marrow Cells	2016	Circulation	Cheng, Z. and Garikipati, V. N. and Nickoloff, E. and Wang, C. and Polhemus, D. J. and Zhou, J. and Benedict, C. and Khan, M. and Verma, S. K. and Rabinowitz, J. E. and Lefer, D. and Kishore, R.			4. Cellular product other than unmodified BM MNC or BM MSC administered
Heme oxygenase-1 is required for angiogenic function of bone marrow-derived progenitor cells: role in therapeutic revascularization	2014	Antioxid Redox Signal	Grochot-Przeczek, A. and Kotlinowski, J. and Kozakowska, M. and Starowicz, K. and Jagodzinska, J. and Stachurska, A. and Volger, O. L. and Bukowska-Strakova, K. and Florczyk, U. and Tertil, M. and Jazwa, A. and Szade, K. and Stepniewski, J. and Loboda, A. and Horrevoets, A. J. and Dulak, J. and Jozkowicz, A.			4. Cellular product other than unmodified BM MNC or BM MSC administered
CXCR4 expression determines functional activity of bone marrow-derived mononuclear cells for therapeutic neovascularization in acute ischemia	2009	Arterioscler Thromb Vasc Biol	Seeger, F. H. and Rasper, T. and Koyanagi, M. and Fox, H. and Zeiher, A. M. and Dimmeler, S.			4. Cellular product other than unmodified BM MNC or BM MSC administered
CCN1 enhances angiogenic potency of bone marrow transplantation in a rat model of hindlimb ischemia	2014	Mol Biol Rep	Yin, C. and Liang, Y. and Guo, S. and Zhou, X. and Pan, X.			4. Cellular product other than unmodified BM MNC or BM MSC administered
Interanimal variability in preexisting collaterals is a major factor determining outcome in experimental angiogenesis trials	2007	Am J Physiol Heart Circ Physiol	Zbinden, S. and Clavijo, L. C. and Kantor, B. and Morsli, H. and Cortes, G. A. and Andrews, J. A. and Jang, G. J. and Burnett, M. S. and Epstein, S. E.			4. Cellular product other than unmodified BM MNC or BM MSC administered
Effects of adrenomedullin on acute ischaemia-induced collateral development and mobilization of bone-marrow-derived cells	2006	Clin Sci (Lond)	Abe, M. and Sata, M. and Suzuki, E. and Takeda, R. and Takahashi, M. and Nishimatsu, H. and Nagata, D. and Kangawa, K. and Matsuo, H. and Nagai, R. and Hirata, Y.			4. Cellular product other than unmodified BM MNC or BM MSC administered
Endothelial colony forming cells and mesenchymal progenitor cells form blood vessels and increase blood flow in ischemic muscle	2017	Sci Rep	Kang, K. T. and Lin, R. Z. and Kuppermann, D. and Melero-Martin, J. M. and Bischoff, J.			4. Cellular product other than unmodified BM MNC or BM MSC administered
Stimulation of angiogenesis in rat ischemic limb by intramuscular implantation of mononuclear fraction cells from autologous bone marrow	2011	Bull Exp Biol Med	Larionov, P. M. and Chernyavskii, A. M. and Novruzov, R. B. and Lushnikova, E. L. and Subbotin, D. V. and Sergeevichev, D. S. and Kuznetsova, I. V. and Karas'kov, A. M. and Nepomnyashchikh, L. M.			4. Cellular product other than unmodified BM MNC or BM MSC administered
Can a bone marrow cell contribute to organ regeneration? In vivo analysis using transgenic rats with reporter genes	2005	Transplantation Proceedings	Sato, Y. and Matsui, K. and Ajiki, T. and Igarashi, Y. and Takahashi, M. and Murakami, T. and Hakamata, Y. and Tabata, Y. and Kobayashi, E.			4. Cellular product other than unmodified BM MNC or BM MSC administered
TUDCA-treated chronic kidney disease-derived hMSCs improve therapeutic efficacy in ischemic disease via PrP(C)	2019	Redox Biol	Yoon, Y. M. and Kim, S. and Han, Y. S. and Yun, C. W. and Lee, J. H. and Noh, H. and Lee, S. H.			4. Cellular product other than unmodified BM MNC or BM MSC administered
Melatonin-stimulated exosomes enhance the regenerative potential of chronic kidney disease-derived mesenchymal stem/stromal cells via cellular prion proteins	2020	J Pineal Res	Yoon, Y. M. and Lee, J. H. and Song, K. H. and Noh, H. and Lee, S. H.			4. Cellular product other than unmodified BM MNC or BM MSC administered
G-CSF and/or M-CSF accelerate differentiation of bone marrow cells into endothelial progenitor cells in vitro	2006	Oncol Rep	Zhang, Y. and Adachi, Y. and Iwasaki, M. and Minamino, K. and Suzuki, Y. and Nakano, K. and Koike, Y. and Mukaide, H. and Shigematsu, A. and Kiriyama, N. and Li, C. and Ikehara, S.			4. Cellular product other than unmodified BM MNC or BM MSC administered
Inducible metabolic adaptation promotes mesenchymal stem cell therapy for ischemia: a hypoxia-induced and glycogen-based energy prestorage strategy	2014	Arterioscler Thromb Vasc Biol	Zhu, H. and Sun, A. and Zou, Y. and Ge, J.			4. Cellular product other than unmodified BM MNC or BM MSC administered
Ex vivo acidic preconditioning enhances bone marrow ckit+ cell therapeutic potential via increased CXCR4 expression	2013	Eur Heart J	Cencioni, C. and Melchionna, R. and Straino, S. and Romani, M. and Cappuzzello, C. and Annese, V. and Wu, J. C. and Pompilio, G. and Santoni, A. and Gaetano, C. and Napolitano, M. and Capogrossi, M. C.			4. Cellular product other than unmodified BM MNC or BM MSC administered
Prostacyclin-producing human mesenchymal cells target H19 lncRNA to augment endogenous progenitor function in hindlimb ischaemia	2016	Nat Commun	Deng, Y. and Yang, Z. and Terry, T. and Pan, S. and Woodside, D. G. and Wang, J. and Ruan, K. and Willerson, J. T. and Dixon, R. A. and Liu, Q.			4. Cellular product other than unmodified BM MNC or BM MSC administered
A Swine Hind Limb Ischemia Model Useful for Testing Peripheral Artery Disease Therapeutics	2021	J Cardiovasc Transl Res	Deppen, J. N. and Ginn, S. C. and Kim, N. H. and Wang, L. and Voll, R. J. and Liang, S. H. and Goodman, M. M. and Oshinski, J. N. and Levit, R. D.			4. Cellular product other than unmodified BM MNC or BM MSC administered
Oxygen-release microspheres capable of releasing oxygen in response to environmental oxygen level to improve stem cell survival and tissue regeneration in ischemic hindlimbs	2021	J Control Release	Guan, Y. and Gao, N. and Niu, H. and Dang, Y. and Guan, J.			4. Cellular product other than unmodified BM MNC or BM MSC administered
C-Met-Activated Mesenchymal Stem Cells Rescue Ischemic Damage via Interaction with Cellular Prion Protein	2018	Cell Physiol Biochem	Han, Y. S. and Yun, S. P. and Lee, J. H. and Kwon, S. H. and Kim, S. and Hur, J. and Lee, S. H.			4. Cellular product other than unmodified BM MNC or BM MSC administered
Heparanase released from mesenchymal stem cells activates integrin beta1/HIF-2alpha/Flk-1 signaling and promotes endothelial cell migration and angiogenesis	2015	Stem Cells	Hu, X. and Zhang, L. and Jin, J. and Zhu, W. and Xu, Y. and Wu, Y. and Wang, Y. and Chen, H. and Webster, K. A. and Chen, H. and Yu, H. and Wang, J.			4. Cellular product other than unmodified BM MNC or BM MSC administered
Self-assembled GFFYK peptide hydrogel enhances the therapeutic efficacy of mesenchymal stem cells in a mouse hindlimb ischemia model	2019	Acta Biomater	Huang, A. and Liu, D. and Qi, X. and Yue, Z. and Cao, H. and Zhang, K. and Lei, X. and Wang, Y. and Kong, D. and Gao, J. and Li, Z. and Liu, N. and Wang, Y.			4. Cellular product other than unmodified BM MNC or BM MSC administered
The chemokine (C-X-C motif) receptor 4 inhibitor AMD3100 accelerates blood flow restoration in diabetic mice	2006	Diabetologia	Jiao, C. and Fricker, S. and Schatteman, G. C.			4. Cellular product other than unmodified BM MNC or BM MSC administered
Netrin-1 promotes mesenchymal stem cell revascularization of limb ischaemia	2016	Diab Vasc Dis Res	Ke, X. and Liu, C. and Wang, Y. and Ma, J. and Mao, X. and Li, Q.			4. Cellular product other than unmodified BM MNC or BM MSC administered
Tumor necrosis factor-alpha-activated mesenchymal stem cells promote endothelial progenitor cell homing and angiogenesis	2013	Biochim Biophys Acta	Kwon, Y. W. and Heo, S. C. and Jeong, G. O. and Yoon, J. W. and Mo, W. M. and Lee, M. J. and Jang, I. H. and Kwon, S. M. and Lee, J. S. and Kim, J. H.			4. Cellular product other than unmodified BM MNC or BM MSC administered
Mechanobiological conditioning of mesenchymal stem cells for enhanced vascular regeneration	2021	Nat Biomed Eng	Lee, J. and Henderson, K. and Massidda, M. W. and Armenta-Ochoa, M. and Im, B. G. and Veith, A. and Lee, B. K. and Kim, M. and Maceda, P. and Yoon, E. and Samarneh, L. and Wong, M. and Dunn, A. K. and Kim, J. and Baker, A. B.			4. Cellular product other than unmodified BM MNC or BM MSC administered
Melatonin-Induced PGC-1alpha Improves Angiogenic Potential of Mesenchymal Stem Cells in Hindlimb Ischemia	2020	Biomol Ther (Seoul)	Lee, J. H. and Han, Y. S. and Lee, S. H.			4. Cellular product other than unmodified BM MNC or BM MSC administered
Melatonin protects mesenchymal stem cells from autophagy-mediated death under ischaemic ER-stress conditions by increasing prion protein expression	2019	Cell Prolif	Lee, J. H. and Yoon, Y. M. and Han, Y. S. and Jung, S. K. and Lee, S. H.			4. Cellular product other than unmodified BM MNC or BM MSC administered
Melatonin suppresses senescence-derived mitochondrial dysfunction in mesenchymal stem cells via the HSPA1L-mitophagy pathway	2020	Aging Cell	Lee, J. H. and Yoon, Y. M. and Song, K. H. and Noh, H. and Lee, S. H.			4. Cellular product other than unmodified BM MNC or BM MSC administered
Human primary CD34(+) cells transplantation for critical limb ischemia	2018	J Clin Lab Anal	Lian, W. and Hu, X. and Pan, L. and Han, S. and Cao, C. and Jia, Z. and Li, M.			4. Cellular product other than unmodified BM MNC or BM MSC administered
Canagliflozin impairs blood reperfusion of ischaemic lower limb partially by inhibiting the retention and paracrine function of bone marrow derived mesenchymal stem cells	2020	EBioMedicine	Lin, Y. and Nan, J. and Shen, J. and Lv, X. and Chen, X. and Lu, X. and Zhang, C. and Xiang, P. and Wang, Z. and Li, Z.			4. Cellular product other than unmodified BM MNC or BM MSC administered
Spatial vascular volume fraction imaging for quantitative assessment of angiogenesis	2014	Mol Imaging Biol	Liu, J. and Fan, W. and Liu, M. and Lin, X. and Wang, Y. and Wang, F. and Chen, X. and Cao, F. and Liang, J.			4. Cellular product other than unmodified BM MNC or BM MSC administered
Hypoxia pretreatment of bone marrow mesenchymal stem cells facilitates angiogenesis by improving the function of endothelial cells in diabetic rats with lower ischemia	2015	PLoS One	Liu, J. and Hao, H. and Xia, L. and Ti, D. and Huang, H. and Dong, L. and Tong, C. and Hou, Q. and Zhao, Y. and Liu, H. and Fu, X. and Han, W.			4. Cellular product other than unmodified BM MNC or BM MSC administered
In vivo tracking of transplanted mononuclear cells using manganese-enhanced magnetic resonance imaging (MEMRI)	2011	PLoS One	Odaka, K. and Aoki, I. and Moriya, J. and Tateno, K. and Tadokoro, H. and Kershaw, J. and Minamino, T. and Irie, T. and Fukumura, T. and Komuro, I. and Saga, T.			4. Cellular product other than unmodified BM MNC or BM MSC administered
Neoangiogenesis of human mesenchymal stem cells transfected with peptide-loaded and gene-coated PLGA nanoparticles	2016	Biomaterials	Park, J. S. and Yang, H. N. and Yi, S. W. and Kim, J. H. and Park, K. H.			4. Cellular product other than unmodified BM MNC or BM MSC administered
Local delivery of cardiac stem cells overexpressing HIF-1alpha promotes angiogenesis and muscular tissue repair in a hind limb ischemia model	2020	J Control Release	Pei, X. and Kim, H. and Lee, M. and Wang, N. and Shin, J. and Lee, S. and Yoon, M. and Yang, V. C. and He, H.			4. Cellular product other than unmodified BM MNC or BM MSC administered
Enhancing Therapeutic Efficacy and Reducing Cell Dosage in Stem Cell Transplantation Therapy for Ischemic Limb Diseases by Modifying the Cell Injection Site	2016	Tissue Eng Part A	Shin, J. Y. and Yoon, J. K. and Noh, M. K. and Bhang, S. H. and Kim, B. S.			4. Cellular product other than unmodified BM MNC or BM MSC administered
Nocturnal hemodialysis is associated with restoration of early-outgrowth endothelial progenitor-like cell function	2011	Clin J Am Soc Nephrol	Yuen, D. A. and Kuliszewski, M. A. and Liao, C. and Rudenko, D. and Leong-Poi, H. and Chan, C. T.			4. Cellular product other than unmodified BM MNC or BM MSC administered
MCP-1-induced protein promotes endothelial-like and angiogenic properties in human bone marrow monocytic cells	2013	J Pharmacol Exp Ther	Niu, J. and Wang, K. and Zhelyabovska, O. and Saad, Y. and Kolattukudy, P. E.			4. Cellular product other than unmodified BM MNC or BM MSC administered
Essential role of endothelial nitric oxide synthase for mobilization of stem and progenitor cells	2003	Nat Med	Aicher, A. and Heeschen, C. and Mildner-Rihm, C. and Urbich, C. and Ihling, C. and Technau-Ihling, K. and Zeiher, A. M. and Dimmeler, S.			4. Cellular product other than unmodified BM MNC or BM MSC administered
"Tauroursodeoxycholic acid, a bile acid, promotes blood vessel repair by recruiting vasculogenic progenitor cells"	2015	Stem Cells	Cho, J. G. and Lee, J. H. and Hong, S. H. and Lee, H. N. and Kim, C. M. and Kim, S. Y. and Yoon, K. J. and Oh, B. J. and Kim, J. H. and Jung, S. Y. and Asahara, T. and Kwon, S. M. and Park, S. G.			4. Cellular product other than unmodified BM MNC or BM MSC administered
Embryonic stem cell-derived endothelial cells for treatment of hindlimb ischemia	2009	J Vis Exp	Huang, N. F. and Niiyama, H. and De, A. and Gambhir, S. S. and Cooke, J. P.			4. Cellular product other than unmodified BM MNC or BM MSC administered
Far infra-red therapy promotes ischemia-induced angiogenesis in diabetic mice and restores high glucose-suppressed endothelial progenitor cell functions	2012	Cardiovasc Diabetol	Huang, P. H. and Chen, J. W. and Lin, C. P. and Chen, Y. H. and Wang, C. H. and Leu, H. B. and Lin, S. J.			4. Cellular product other than unmodified BM MNC or BM MSC administered
Synergistic effect of sustained delivery of basic fibroblast growth factor and bone marrow mononuclear cell transplantation on angiogenesis in mouse ischemic limbs	2006	Biomaterials	Jeon, O. and Kang, S. W. and Lim, H. W. and Choi, D. and Kim, D. I. and Lee, S. H. and Chung, J. H. and Kim, B. S.			4. Cellular product other than unmodified BM MNC or BM MSC administered
Clearance kinetics of biomaterials affects stem cell retention and therapeutic efficacy	2014	Biomacromolecules	Lai, C. Y. and Wu, P. J. and Roffler, S. R. and Lee, S. T. and Hwang, S. M. and Wang, S. S. and Wang, K. and Hsieh, P. C.			4. Cellular product other than unmodified BM MNC or BM MSC administered
tPA-MMP-9 Axis Plays a Pivotal Role in Mobilization of Endothelial Progenitor Cells from Bone Marrow to Circulation and Ischemic Region for Angiogenesis	2016	Stem Cells Int	Leu, S. and Day, Y. J. and Sun, C. K. and Yip, H. K.			4. Cellular product other than unmodified BM MNC or BM MSC administered
Primed 3D injectable microniches enabling low-dosage cell therapy for critical limb ischemia	2014	Proc Natl Acad Sci U S A	Li, Y. and Liu, W. and Liu, F. and Zeng, Y. and Zuo, S. and Feng, S. and Qi, C. and Wang, B. and Yan, X. and Khademhosseini, A. and Bai, J. and Du, Y.			4. Cellular product other than unmodified BM MNC or BM MSC administered
MRI tracking of transplanted iron-labeled mesenchymal stromal cells in an immune-compromised mouse model of critical limb ischemia	2013	NMR Biomed	Noad, J. and Gonzalez-Lara, L. E. and Broughton, H. C. and McFadden, C. and Chen, Y. and Hess, D. A. and Foster, P. J.			4. Cellular product other than unmodified BM MNC or BM MSC administered
Functional characterization of mesenchymal stem cells labeled with a novel PVP-coated superparamagnetic iron oxide	2009	Contrast Media Mol Imaging	Reddy, A. M. and Kwak, B. K. and Shim, H. J. and Ahn, C. and Cho, S. H. and Kim, B. J. and Jeong, S. Y. and Hwang, S. J. and Yuk, S. H.			4. Cellular product other than unmodified BM MNC or BM MSC administered
Molecular imaging of the paracrine proangiogenic effects of progenitor cell therapy in limb ischemia	2013	Circulation	Ryu, J. C. and Davidson, B. P. and Xie, A. and Qi, Y. and Zha, D. and Belcik, J. T. and Caplan, E. S. and Woda, J. M. and Hedrick, C. C. and Hanna, R. N. and Lehman, N. and Zhao, Y. and Ting, A. and Lindner, J. R.			4. Cellular product other than unmodified BM MNC or BM MSC administered
Angiogenesis and vasculogenesis are impaired in the precocious-aging klotho mouse	2004	Circulation	Shimada, T. and Takeshita, Y. and Murohara, T. and Sasaki, K. and Egami, K. and Shintani, S. and Katsuda, Y. and Ikeda, H. and Nabeshima, Y. and Imaizumi, T.			4. Cellular product other than unmodified BM MNC or BM MSC administered
Augmentation of postnatal neovascularization with autologous bone marrow transplantation	2001	Circulation	Shintani, S. and Murohara, T. and Ikeda, H. and Ueno, T. and Sasaki, K. and Duan, J. and Imaizumi, T.			4. Cellular product other than unmodified BM MNC or BM MSC administered
Impairment in ischemia-induced neovascularization in diabetes: bone marrow mononuclear cell dysfunction and therapeutic potential of placenta growth factor treatment	2004	Am J Pathol	Tamarat, R. and Silvestre, J. S. and Ricousse-Roussanne, S. Le and Barateau, V. and Lecomte-Raclet, L. and Clergue, M. and Duriez, M. and Tobelem, G. and Levy, B. I.			4. Cellular product other than unmodified BM MNC or BM MSC administered
Critical roles of muscle-secreted angiogenic factors in therapeutic neovascularization	2006	Circ Res	Tateno, K. and Minamino, T. and Toko, H. and Akazawa, H. and Shimizu, N. and Takeda, S. and Kunieda, T. and Miyauchi, H. and Oyama, T. and Matsuura, K. and Nishi, J. and Kobayashi, Y. and Nagai, T. and Kuwabara, Y. and Iwakura, Y. and Nomura, F. and Saito, Y. and Komuro, I.			4. Cellular product other than unmodified BM MNC or BM MSC administered
TLR2-deficiency of cKit+ bone marrow cells is associated with augmented potency to stimulate angiogenic processes	2013	Int J Clin Exp Pathol	Wagner, N. M. and Bierhansl, L. and Butschkau, A. and Noeldge-Schomburg, G. and Roesner, J. P. and Vollmar, B.			4. Cellular product other than unmodified BM MNC or BM MSC administered
Aging-induced collateral dysfunction: impaired responsiveness of collaterals and susceptibility to apoptosis via dysfunctional eNOS signaling	2011	J Cardiovasc Transl Res	Wang, J. and Peng, X. and Lassance-Soares, R. M. and Najafi, A. H. and Alderman, L. O. and Sood, S. and Xue, Z. and Chan, R. and Faber, J. E. and Epstein, S. E. and Burnett, M. S.			4. Cellular product other than unmodified BM MNC or BM MSC administered
Bone marrow-derived cells do not incorporate into the adult growing vasculature	2004	Circ Res	Ziegelhoeffer, T. and Fernandez, B. and Kostin, S. and Heil, M. and Voswinckel, R. and Helisch, A. and Schaper, W.			4. Cellular product other than unmodified BM MNC or BM MSC administered
A comparison of umbilical cord blood-derived endothelial progenitor cell transplantation and mononuclear cell transplantation for the treatment of acute hindlimb ischemia in a murine model	2014	Biomedical Research and Therapy	Pham, P. V. and Bui, A. N. T. and Trinh, N. L. and Phi, L. T. and Phan, N. K. and Vu, N. B.			4. Cellular product other than unmodified BM MNC or BM MSC administered
MAPC transplantation confers a more durable benefit than AC133+ cell transplantation in severe hind limb ischemia	2011	Cell Transplant	Aranguren, X. L. and Pelacho, B. and Penuelas, I. and Abizanda, G. and Uriz, M. and Ecay, M. and Collantaes, M. and Arana, M. and Beerens, M. and Coppiello, G. and Prieto, I. and Perez-Ilzarbe, M. and Andreu, E. J. and Luttun, A. and Prosper, F.			4. Cellular product other than unmodified BM MNC or BM MSC administered
Isolation and characterization of novel murine epiphysis derived mesenchymal stem cells	2012	PLoS One	Cheng, C. C. and Lian, W. S. and Hsiao, F. S. and Liu, I. H. and Lin, S. P. and Lee, Y. H. and Chang, C. C. and Xiao, G. Y. and Huang, H. Y. and Cheng, C. F. and Cheng, W. T. and Wu, S. C.			4. Cellular product other than unmodified BM MNC or BM MSC administered
Mesenchymal stem cell-based gene therapy with prostacyclin synthase enhanced neovascularization in hindlimb ischemia	2009	Atherosclerosis	Ishii, M. and Numaguchi, Y. and Okumura, K. and Kubota, R. and Ma, X. and Murakami, R. and Naruse, K. and Murohara, T.			4. Cellular product other than unmodified BM MNC or BM MSC administered
Enhanced angiogenesis by transplantation of mesenchymal stem cell sheet created by a novel magnetic tissue engineering method	2011	Arterioscler Thromb Vasc Biol	Ishii, M. and Shibata, R. and Numaguchi, Y. and Kito, T. and Suzuki, H. and Shimizu, K. and Ito, A. and Honda, H. and Murohara, T.			4. Cellular product other than unmodified BM MNC or BM MSC administered
Therapeutic angiogenesis using tumor cell-conditioned medium	2016	Biotechnol Prog	Jang, H. K. and Kim, B. S. and Han, J. and Yoon, J. K. and Lee, J. R. and Jeong, G. J. and Shin, J. Y.			4. Cellular product other than unmodified BM MNC or BM MSC administered
Clinical-grade human neural stem cells promote reparative neovascularization in mouse models of hindlimb ischemia	2014	Arterioscler Thromb Vasc Biol	Katare, R. and Stroemer, P. and Hicks, C. and Stevanato, L. and Patel, S. and Corteling, R. and Miljan, E. and Vishnubhatla, I. and Sinden, J. and Madeddu, P.			4. Cellular product other than unmodified BM MNC or BM MSC administered
Diabetic Mesenchymal Stem Cells Are Ineffective for Improving Limb Ischemia Due to Their Impaired Angiogenic Capability	2015	Cell Transplant	Kim, H. and Han, J. W. and Lee, J. Y. and Choi, Y. J. and Sohn, Y. D. and Song, M. and Yoon, Y. S.			4. Cellular product other than unmodified BM MNC or BM MSC administered
Local delivery of marrow-derived stromal cells augments collateral perfusion through paracrine mechanisms	2004	Circulation	Kinnaird, T. and Stabile, E. and Burnett, M. S. and Shou, M. and Lee, C. W. and Barr, S. and Fuchs, S. and Epstein, S. E.			4. Cellular product other than unmodified BM MNC or BM MSC administered
Potentiated therapeutic angiogenesis by primed human mesenchymal stem cells in a mouse model of hindlimb ischemia	2013	Regen Med	Lee, E. J. and Park, H. W. and Jeon, H. J. and Kim, H. S. and Chang, M. S.			4. Cellular product other than unmodified BM MNC or BM MSC administered
Transplantation of Rat Mesenchymal Stem Cells Overexpressing Hypoxia-Inducible Factor 2alpha Improves Blood Perfusion and Arteriogenesis in a Rat Hindlimb Ischemia Model	2017	Stem Cells Int	Lu, W. and Chen, X. and Si, Y. and Hong, S. and Shi, Z. and Fu, W.			4. Cellular product other than unmodified BM MNC or BM MSC administered
Profound Actions of an Agonist of Growth Hormone-Releasing Hormone on Angiogenic Therapy by Mesenchymal Stem Cells	2016	Arterioscler Thromb Vasc Biol	Ma, Q. and Xia, X. and Tao, Q. and Lu, K. and Shen, J. and Xu, Q. and Hu, X. and Tang, Y. and Block, N. L. and Webster, K. A. and Schally, A. V. and Wang, J. and Yu, H.			4. Cellular product other than unmodified BM MNC or BM MSC administered
Important role of erythropoietin receptor to promote VEGF expression and angiogenesis in peripheral ischemia in mice	2007	Circ Res	Nakano, M. and Satoh, K. and Fukumoto, Y. and Ito, Y. and Kagaya, Y. and Ishii, N. and Sugamura, K. and Shimokawa, H.			4. Cellular product other than unmodified BM MNC or BM MSC administered
A novel platelet lysate hydrogel for endothelial cell and mesenchymal stem cell-directed neovascularization	2016	Acta Biomater	Robinson, S. T. and Douglas, A. M. and Chadid, T. and Kuo, K. and Rajabalan, A. and Li, H. and Copland, I. B. and Barker, T. H. and Galipeau, J. and Brewster, L. P.			4. Cellular product other than unmodified BM MNC or BM MSC administered
Caspase-8 is involved in neovascularization-promoting progenitor cell functions	2009	Arterioscler Thromb Vasc Biol	Scharner, D. and Rossig, L. and Carmona, G. and Chavakis, E. and Urbich, C. and Fischer, A. and Kang, T. B. and Wallach, D. and Chiang, Y. J. and Deribe, Y. L. and Dikic, I. and Zeiher, A. M. and Dimmeler, S.			4. Cellular product other than unmodified BM MNC or BM MSC administered
Improving the therapeutic efficacy of mesenchymal stromal cells to restore perfusion in critical limb ischemia through pulsed focused ultrasound	2017	Sci Rep	Tebebi, P. A. and Kim, S. J. and Williams, R. A. and Milo, B. and Frenkel, V. and Burks, S. R. and Frank, J. A.			4. Cellular product other than unmodified BM MNC or BM MSC administered
Role of nox2-based NADPH oxidase in bone marrow and progenitor cell function involved in neovascularization induced by hindlimb ischemia	2008	Circ Res	Urao, N. and Inomata, H. and Razvi, M. and Kim, H. W. and Wary, K. and McKinney, R. and Fukai, T. and Ushio-Fukai, M.			4. Cellular product other than unmodified BM MNC or BM MSC administered
Aldehyde dehydrogenase-2 is a host factor required for effective bone marrow mesenchymal stem cell therapy	2014	Arterioscler Thromb Vasc Biol	Zhu, H. and Sun, A. and Zhu, H. and Li, Z. and Huang, Z. and Zhang, S. and Ma, X. and Zou, Y. and Hu, K. and Ge, J.			4. Cellular product other than unmodified BM MNC or BM MSC administered
Therapeutic potential of mesenchymal stem cells for peripheral artery disease in a rat model of hindlimb ischemia	2021	Iran J Basic Med Sci	Ali, Amea and Ahmed, A. S. and El-Yasergy, D. F. and Abousarie, M. A. and Elsayed, R. M. and Mohammed, Y. E. and Mohammed, R. A.			5. No relevant outcome measures reported
Erythropoietin augments the efficacy of therapeutic angiogenesis induced by allogenic bone marrow stromal cells in a rat model of limb ischemia	2010	Mol Biol Rep	Hou, X. and Wu, X. and Ma, J. and Lv, X. and Jin, X.			5. No relevant outcome measures reported
A comparison of the reparative and angiogenic properties of mesenchymal stem cells derived from the bone marrow of BALB/c and C57/BL6 mice in a model of limb ischemia	2013	Stem Cell Res Ther	Cunha, F. F. and Martins, L. and Martin, P. K. and Stilhano, R. S. and Han, S. W.			5. No relevant outcome measures reported
Whole bone marrow transplantation induces angiogenesis following acute ischemia	2002	Redox Report	El Oakley, R. M. and Seow, K. K. and Tang, T. P. L. and Kok, C. W. and Teh, M. and Lim, Y. T. and Lim, S. K.			5. No relevant outcome measures reported
Noninvasive Monitoring of Allogeneic Stem Cell Delivery with Dual-Modality Imaging-Visible Microcapsules in a Rabbit Model of Peripheral Arterial Disease	2019	Stem Cells Int	Fu, Y. and Weiss, C. R. and Kedziorek, D. A. and Xie, Y. and Tully, E. and Shea, S. M. and Solaiyappan, M. and Ehtiati, T. and Gabrielson, K. and Wacker, F. H. and Bulte, J. W. M. and Kraitchman, D. L.			5. No relevant outcome measures reported
Safety assessment of bone marrow derived MSC grown in platelet-rich plasma	2015	Regen Ther	Fukuda, S. and Hagiwara, S. and Fukuda, S. and Yakabe, R. and Suzuki, H. and Yabe, S. G. and Chan, T. and Okochi, H.			5. No relevant outcome measures reported
Autologous bone marrow cell implantation as therapeutic angiogenesis for ischemic hindlimb in diabetic rat model	2003	Am J Physiol Heart Circ Physiol	Hirata, K. and Li, T. S. and Nishida, M. and Ito, H. and Matsuzaki, M. and Kasaoka, S. and Hamano, K.			5. No relevant outcome measures reported
Automatic assessment of dynamic contrast-enhanced MRI in an ischemic rat hindlimb model: an exploratory study of transplanted multipotent progenitor cells	2008	NMR Biomed	Hsu, L. Y. and Wragg, A. and Anderson, S. A. and Balaban, R. S. and Boehm, M. and Arai, A. E.			5. No relevant outcome measures reported
Long-term Angiogenesis Efficacy Using a Heparin-Conjugated Fibrin (HCF) Delivery System with HBM-MSCs	2012	Int J Stem Cells	Kim, A. K. and Kim, M. H. and Kim, B. S. and Kim, D. I.			5. No relevant outcome measures reported
Angiogenesis induced by autologous whole bone marrow stem cells transplantation	2008	Int J Stem Cells	Lee, K. B. and Kim, A. K. and Kim, M. J. and Do, Y. S. and Shin, S. W. and Kim, J. S. and Park, C. J. and Kang, K. S. and Kim, B. S. and Joh, J. H. and Oh, W. I. and Hong, H. K. and Kim, D. I.			5. No relevant outcome measures reported
Improved angiogenic potency by implantation of ex vivo hypoxia prestimulated bone marrow cells in rats	2002	Am J Physiol Heart Circ Physiol	Li, T. S. and Hamano, K. and Suzuki, K. and Ito, H. and Zempo, N. and Matsuzaki, M.			5. No relevant outcome measures reported
Low angiogenic potency induced by the implantation of ex vivo expanded CD117(+) stem cells	2004	Am J Physiol Heart Circ Physiol	Li, T. S. and Hayashi, M. and Liu, Z. L. and Ito, H. and Mikamo, A. and Furutani, A. and Matsuzaki, M. and Hamano, K.			5. No relevant outcome measures reported
Hypoxia regulates the therapeutic potential of mesenchymal stem cells through enhanced autophagy	2015	Int J Low Extrem Wounds	Liu, J. and Hao, H. and Huang, H. and Tong, C. and Ti, D. and Dong, L. and Chen, D. and Zhao, Y. and Liu, H. and Han, W. and Fu, X.			5. No relevant outcome measures reported
Comparative analysis of mouse bone marrow and adipose tissue mesenchymal stem cells for critical limb ischemia cell therapy	2021	Stem Cell Res Ther	Nammian, P. and Asadi-Yousefabad, S. L. and Daneshi, S. and Sheikhha, M. H. and Tabei, S. M. B. and Razban, V.			5. No relevant outcome measures reported
Adequate Selection of a Therapeutic Site Enables Efficient Development of Collateral Vessels in Angiogenic Treatment With Bone Marrow Mononuclear Cells	2015	J Am Heart Assoc	Nemoto, M. and Koyama, H. and Nishiyama, A. and Shigematsu, K. and Miyata, T. and Watanabe, T.			5. No relevant outcome measures reported
Administration of bone marrow cells into surgically induced fibrocollagenous tunnels induces angiogenesis in ischemic rat hindlimb model	2003	Microsurgery	Padilla, L. and Krotzsch, E. and Schalch, P. and Figueroa, S. and Miranda, A. and Rojas, E. and Esperante, S. and Villegas, F. and De La Garza, A. S. and Di Silvio, M.			5. No relevant outcome measures reported
Lin- cells mediate tissue repair by regulating MCP-1/CCL-2	2010	Am J Pathol	Schatteman, G. C. and Awad, O. and Nau, E. and Wang, C. and Jiao, C. and Tomanek, R. J. and Dunnwald, M.			5. No relevant outcome measures reported
Transduction of the anti-apoptotic PTD-FNK protein improves the efficiency of transplantation of bone marrow mononuclear cells	2007	J Mol Cell Cardiol	Tara, S. and Miyamoto, M. and Asoh, S. and Ishii, N. and Yasutake, M. and Takagi, G. and Takano, T. and Ohta, S.			5. No relevant outcome measures reported
The contralateral extremity has also benefit from the locally administered bone marrow-derived mononuclear cells and cord blood serum in diabetic ischemic wound healing	2014	Stem Cell Rev Rep	Ulus, A. T. and Pinarli, F. A. and Sonmez, D. and Yesilyurt, A. and Delibasi, T.			5. No relevant outcome measures reported
A cellular delivery system fabricated with autologous BMSCs and collagen scaffold enhances angiogenesis and perfusion in ischemic hind limb	2012	J Biomed Mater Res A	Wang, J. and Cui, W. and Ye, J. and Ji, S. and Zhao, X. and Zhan, L. and Feng, J. and Zhang, Z. and Zhao, Y.			5. No relevant outcome measures reported
Artificially Engineered Cubic Iron Oxide Nanoparticle as a High-Performance Magnetic Particle Imaging Tracer for Stem Cell Tracking	2020	ACS Nano	Wang, Q. and Ma, X. and Liao, H. and Liang, Z. and Li, F. and Tian, J. and Ling, D.			5. No relevant outcome measures reported
Combination of cells-based therapy with apelin-13 and hyperbaric oxygen efficiently promote neovascularization in ischemic animal model	2019	Eur Rev Med Pharmacol Sci	Yu, M. and Yuan, H. S. and Li, Q. and Li, Q. and Teng, Y. F.			5. No relevant outcome measures reported
Thrombospondin-4 (TSP4) gene-modified bone marrow stromal cells (BMSCs) promote the effect of therapeutic angiogenesis in critical limb ischemia (CLI) of diabetic rats	2020	Biochem Biophys Res Commun	Zhang, Q. and Wang, T. and Wu, X. and Wang, Y. and Wu, X. and Zhou, M. and Li, Z. and Liu, B. and Zheng, F. and Sun, X. and Liu, T.			5. No relevant outcome measures reported
Ginsenoside Rg1 protects rat bone marrow mesenchymal stem cells against ischemia induced apoptosis through miR-494-3p and ROCK-1	2018	Eur J Pharmacol	Zheng, H. Z. and Fu, X. K. and Shang, J. L. and Lu, R. X. and Ou, Y. F. and Chen, C. L.			5. No relevant outcome measures reported
Arteriogenesis: noninvasive quantification with multi-detector row CT angiography and three-dimensional volume rendering in rodents	2006	Radiology	Zhuang, Z. W. and Gao, L. and Murakami, M. and Pearlman, J. D. and Sackett, T. J. and Simons, M. and de Muinck, E. D.			5. No relevant outcome measures reported
Anti-Donor Antibody Induction Following Intramuscular Injections of Allogeneic Mesenchymal Stromal Cells	2018	Immunol Cell Biol	Alagesan, S. and Sanz-Nogues, C. and Chen, X. and Creane, M. and Ritter, T. and Ceredig, R. and O'Brien, T. and Griffin, M. D.			5. No relevant outcome measures reported
Therapeutic angiogenesis using autologous bone marrow stromal cells: improved blood flow in a chronic limb ischemia model	2003	Ann Thorac Surg	Al-Khaldi, A. and Al-Sabti, H. and Galipeau, J. and Lachapelle, K.			5. No relevant outcome measures reported
Angiogenic microvascular endothelial cells release microparticles rich in tissue factor that promotes postischemic collateral vessel formation	2015	Arterioscler Thromb Vasc Biol	Arderiu, G. and Pena, E. and Badimon, L.			5. No relevant outcome measures reported
Comparison of treatments of peripheral arterial disease with mesenchymal stromal cells and mesenchymal stromal cells modified with granulocyte and macrophage colony-stimulating factor	2013	Cytotherapy	Cunha, F. F. da and Martins, L. and Martin, P. K. and Stilhano, R. S. and Gamero, E. J. Paredes and Han, S. W.			5. No relevant outcome measures reported
Adipose Stem Cells Display Higher Regenerative Capacities and More Adaptable Electro-Kinetic Properties Compared to Bone Marrow-Derived Mesenchymal Stromal Cells	2016	Sci Rep	El-Badawy, A. and Amer, M. and Abdelbaset, R. and Sherif, S. N. and Abo-Elela, M. and Ghallab, Y. H. and Abdelhamid, H. and Ismail, Y. and El-Badri, N.			5. No relevant outcome measures reported
"Isolation, culture and detection of mesenchymal stem cells in tissues from critical limb ischemia model in rat"	2013	Clujul Med	Grad, N. O. and Emoke, P. and Mironiuc, I. A.			5. No relevant outcome measures reported
Effect of brain-derived neurotrophic factor on mesenchymal stem cell-seeded electrospinning biomaterial for treating ischemic diabetic ulcers via milieu-dependent differentiation mechanism	2015	Tissue Eng Part A	He, S. and Shen, L. and Wu, Y. and Li, L. and Chen, W. and Hou, C. and Yang, M. and Zeng, W. and Zhu, C.			5. No relevant outcome measures reported
Angiogenic effects despite limited cell survival of bone marrow-derived mesenchymal stem cells under ischemia	2010	Thorac Cardiovasc Surg	Hoffmann, J. and Glassford, A. J. and Doyle, T. C. and Robbins, R. C. and Schrepfer, S. and Pelletier, M. P.			5. No relevant outcome measures reported
The effect of heme oxygenase-1 complexed with collagen on MSC performance in the treatment of diabetic ischemic ulcer	2013	Biomaterials	Hou, C. and Shen, L. and Huang, Q. and Mi, J. and Wu, Y. and Yang, M. and Zeng, W. and Li, L. and Chen, W. and Zhu, C.			5. No relevant outcome measures reported
Increasing injection frequency enhances the survival of injected bone marrow derived mesenchymal stem cells in a critical limb ischemia animal model	2016	Korean J Physiol Pharmacol	Kang, W. C. and Oh, P. C. and Lee, K. and Ahn, T. and Byun, K.			5. No relevant outcome measures reported
X-ray-visible microcapsules containing mesenchymal stem cells improve hind limb perfusion in a rabbit model of peripheral arterial disease	2012	Stem Cells	Kedziorek, D. A. and Hofmann, L. V. and Fu, Y. and Gilson, W. D. and Cosby, K. M. and Kohl, B. and Barnett, B. P. and Simons, B. W. and Walczak, P. and Bulte, J. W. and Gabrielson, K. and Kraitchman, D. L.			5. No relevant outcome measures reported
"Cultured human bone marrow-derived CD31(+) cells are effective for cardiac and vascular repair through enhanced angiogenic, adhesion, and anti-inflammatory effects"	2014	J Am Coll Cardiol	Kim, S. W. and Houge, M. and Brown, M. and Davis, M. E. and Yoon, Y. S.			5. No relevant outcome measures reported
Combination of in vivo angiopoietin-1 gene transfer and autologous bone marrow cell implantation for functional therapeutic angiogenesis	2006	Arterioscler Thromb Vasc Biol	Kobayashi, K. and Kondo, T. and Inoue, N. and Aoki, M. and Mizuno, M. and Komori, K. and Yoshida, J. and Murohara, T.			5. No relevant outcome measures reported
Human embryonic stem cell-derived mesenchymal stromal cell transplantation in a rat hind limb injury model	2009	Cytotherapy	Laurila, J. P. and Laatikainen, L. and Castellone, M. D. and Trivedi, P. and Heikkila, J. and Hinkkanen, A. and Hematti, P. and Laukkanen, M. O.			5. No relevant outcome measures reported
CXCR4+ progenitors derived from bone mesenchymal stem cells differentiate into endothelial cells capable of vascular repair after arterial injury	2010	Cell Reprogram	Li, M. and Yu, J. and Li, Y. and Li, D. and Yan, D. and Ruan, Q.			5. No relevant outcome measures reported
Transplantation of MSCs in combination with netrin-1 improves neoangiogenesis in a rat model of hind limb ischemia	2011	J Surg Res	Li, Q. and Yao, D. and Ma, J. and Zhu, J. and Xu, X. and Ren, Y. and Ding, X. and Mao, X.			5. No relevant outcome measures reported
In vivo MRI tracking of iron oxide nanoparticle-labeled human mesenchymal stem cells in limb ischemia	2013	Int J Nanomedicine	Li, X. X. and Li, K. A. and Qin, J. B. and Ye, K. C. and Yang, X. R. and Li, W. M. and Xie, Q. S. and Jiang, M. E. and Zhang, G. X. and Lu, X. W.			5. No relevant outcome measures reported
[Augmentation of revascularization by implantation of autologous bone marrow mononuclear cells in a rat ischemic hind limb model]	2004	Zhong Nan Da Xue Xue Bao Yi Xue Ban	Liu, W. L. and Yin, B. L. and Yu, F. L. and Hu, Y. R. and Chen, X. F.			5. No relevant outcome measures reported
Erythropoietin-activated mesenchymal stem cells promote healing ulcers by improving microenvironment	2016	J Surg Res	Lu, H. and Wu, X. and Wang, Z. and Li, L. and Chen, W. and Yang, M. and Huo, D. and Zeng, W. and Zhu, C.			5. No relevant outcome measures reported
Bone marrow mononuclear cells stimulate angiogenesis when transplanted into surgically induced fibrocollagenous tunnels: results from a canine ischemic hindlimb model	2007	Microsurgery	Padilla, L. and Krotzsch, E. and Garza, A. S. De La and Figueroa, S. and Rodriguez-Trejo, J. and Avila, G. and Schalch, P. and Escotto, I. and Glennie, G. and Villegas, F. and Silvio, M. Di			5. No relevant outcome measures reported
Impact of angiogenic therapy in the treatment of critical lower limb ischemia in an animal model	2014	Vasc Endovascular Surg	Reis, P. E. and Carvalho, L. P. de and Yasumura, E. and Silva, F. H. da and Garcia, B. C. and Beutel, A. and Sacramento, C. B. and Baptista-Silva, J. C. and Campos, R. R. de and Takiya, C. M. and Borojevic, R. and Han, S. W.			5. No relevant outcome measures reported
A Dual Gold Nanoparticle System for Mesenchymal Stem Cell Tracking	2014	J Mater Chem B	Ricles, L. M. and Nam, S. Y. and Trevino, E. A. and Emelianov, S. Y. and Suggs, L. J.			5. No relevant outcome measures reported
Advanced glycation end-product (AGE)-albumin from activated macrophage is critical in human mesenchymal stem cells survival and post-ischemic reperfusion injury	2017	Sci Rep	Son, M. and Kang, W. C. and Oh, S. and Bayarsaikhan, D. and Ahn, H. and Lee, J. and Park, H. and Lee, S. and Choi, J. and Lee, H. S. and Yang, P. C. and Byun, K. and Lee, B.			5. No relevant outcome measures reported
Hepatocyte growth factor gene-modified bone marrow-derived mesenchymal stem cells transplantation promotes angiogenesis in a rat model of hindlimb ischemia	2013	J Huazhong Univ Sci Technolog Med Sci	Su, G. H. and Sun, Y. F. and Lu, Y. X. and Shuai, X. X. and Liao, Y. H. and Liu, Q. Y. and Han, J. and Luo, P.			5. No relevant outcome measures reported
Injectable cell scaffold restores impaired cell-based therapeutic angiogenesis in diabetic mice with hindlimb ischemia	2014	Biochem Biophys Res Commun	Takeda, K. and Fukumoto, S. and Motoyama, K. and Morioka, T. and Mori, K. and Kageyama, K. and Sakai, Y. and Sato, H. and Suzuki, M. and Koyama, H. and Shoji, T. and Ishimura, E. and Emoto, M. and Furuzono, T. and Nakajima, K. and Inaba, M.			5. No relevant outcome measures reported
Hypoxia pretreatment of bone marrow-derived mesenchymal stem cells seeded in a collagen-chitosan sponge scaffold promotes skin wound healing in diabetic rats with hindlimb ischemia	2016	Wound Repair Regen	Tong, C. and Hao, H. and Xia, L. and Liu, J. and Ti, D. and Dong, L. and Hou, Q. and Song, H. and Liu, H. and Zhao, Y. and Fu, X. and Han, W.			5. No relevant outcome measures reported
Intra-arterial bone marrow cell transplantation induces angiogenesis in rat hindlimb ischemia	2003	Eur Surg Res	Yoshida, M. and Horimoto, H. and Mieno, S. and Nomura, Y. and Okawa, H. and Nakahara, K. and Sasaki, S.			5. No relevant outcome measures reported
Bone marrow mesenchymal stem cells overexpressing human basic fibroblast growth factor increase vasculogenesis in ischemic rats	2014	Braz J Med Biol Res	Zhang, J. C. and Zheng, G. F. and Wu, L. and Yang, L. Y. Ou and Li, W. X.			5. No relevant outcome measures reported
Preliminary study on the mechanism of acupoint injection of bone marrow mesenchymal stem cells in improving blood flow in the rat of hind limb ischemia	2011	J Tradit Chin Med	Zhu, C. J. and Dong, J. X. and Li, J. and Zhang, M. J. and Wang, L. P. and Luo, L.			5. No relevant outcome measures reported
Mechanism of the therapeutic effect of bone marrow-derived mesenchymal stem cell transplantation on limb ischemia in SD rats	2016	International Journal of Clinical and Experimental Medicine	Bai, C. and Wang, Y. and Li, X. and Guo, C. and Tian, Y. and Yang, W. and Luo, J.			5. No relevant outcome measures reported
Adipose derived stem cell transplantation is better than bone marrow mesenchymal stem cell transplantation in treating hindlimb ischemia in mice	2016	Biomedical Research and Therapy	Vu, N. B. and Phi, L. T. and Dao, T. T. T. and Le, H. T. N. and Ta, V. T. and Pham, P. V.			5. No relevant outcome measures reported
In vivo therapeutic potential of mesenchymal stromal cells depends on the source and the isolation procedure	2015	Stem Cell Reports	Bortolotti, F. and Ukovich, L. and Razban, V. and Martinelli, V. and Ruozi, G. and Pelos, B. and Dore, F. and Giacca, M. and Zacchigna, S.			5. No relevant outcome measures reported
Toward a mouse model of hind limb ischemia to test therapeutic angiogenesis	2012	J Vasc Surg	Brenes, R. A. and Jadlowiec, C. C. and Bear, M. and Hashim, P. and Protack, C. D. and Li, X. and Lv, W. and Collins, M. J. and Dardik, A.			5. No relevant outcome measures reported
(CD146+)Mesenchymal stem cells treatment improves vascularization, muscle contraction and VEGF expression, and reduces apoptosis in rat ischemic hind limb	2021	Biochem Pharmacol	Chen, T. and Ye, B. and Tan, J. and Yang, H. and He, F. and Khalil, R. A.			5. No relevant outcome measures reported
Enhancing Retention of Human Bone Marrow Mesenchymal Stem Cells with Prosurvival Factors Promotes Angiogenesis in a Mouse Model of Limb Ischemia	2019	Stem Cells Dev	Cortez-Toledo, E. and Rose, M. and Agu, E. and Dahlenburg, H. and Yao, W. and Nolta, J. A. and Zhou, P.			5. No relevant outcome measures reported
The induction of angiogenesis by the implantation of autologous bone marrow cells: a novel and simple therapeutic method	2001	Surgery	Hamano, K. and Li, T. S. and Kobayashi, T. and Tanaka, N. and Kobayashi, S. and Matsuzaki, M. and Esato, K.			5. No relevant outcome measures reported
Autologous bone marrow implantation induced angiogenesis and improved deteriorated exercise capacity in a rat ischemic hindlimb model	2001	J Surg Res	Ikenaga, S. and Hamano, K. and Nishida, M. and Kobayashi, T. and Li, T. S. and Kobayashi, S. and Matsuzaki, M. and Zempo, N. and Esato, K.			5. No relevant outcome measures reported
Effect of Intramuscular Administration of Mesenchymal Stem Cells and Erythropoietin on Angiogenesis in Critical Limb Ischemia	2018	Bull Exp Biol Med	Lykov, A. P. and Bondarenko, N. A. and Poveshchenko, O. V. and Kabakov, A. V. and Surovtseva, M. A. and Kim, II and Kazakov, O. V. and Poveshchenko, A. F.			5. No relevant outcome measures reported
Cytokine Profile in Experimental Models of Critical Limb Ischemia in Rats	2019	Bull Exp Biol Med	Lykov, A. P. and Bondarenko, N. A. and Poveshchenko, O. V. and Kabakov, A. V. and Surovtseva, M. A. and Kim, II and Kazakov, O. V. and Poveshchenko, A. F. and Yankaite, E. V.			5. No relevant outcome measures reported
Enhancement of cell-based therapeutic angiogenesis using a novel type of injectable scaffolds of hydroxyapatite-polymer nanocomposite microspheres	2012	PLoS One	Mima, Y. and Fukumoto, S. and Koyama, H. and Okada, M. and Tanaka, S. and Shoji, T. and Emoto, M. and Furuzono, T. and Nishizawa, Y. and Inaba, M.			5. No relevant outcome measures reported
Endothelial Overexpression of Metallothionein Prevents Diabetes-Induced Impairment in Ischemia Angiogenesis Through Preservation of HIF-1alpha/SDF-1/VEGF Signaling in Endothelial Progenitor Cells	2020	Diabetes	Wang, K. and Dai, X. and He, J. and Yan, X. and Yang, C. and Fan, X. and Sun, S. and Chen, J. and Xu, J. and Deng, Z. and Fan, J. and Yuan, X. and Liu, H. and Carlson, E. C. and Shen, F. and Wintergerst, K. A. and Conklin, D. J. and Epstein, P. N. and Lu, C. and Tan, Y.			5. No relevant outcome measures reported
Enrichment of vascular endothelial growth factor secreting mesenchymal stromal cells enhances therapeutic angiogenesis in a mouse model of hind limb ischemia	2019	Cytotherapy	Park, J. S. and Bae, S. H. and Jung, S. and Lee, M. and Choi, D.			5. No relevant outcome measures reported
Surface tethering of stromal cell-derived factor-1alpha carriers to stem cells enhances cell homing to ischemic muscle	2020	Nanomedicine	Teo, J. Y. and Ko, E. and Leong, J. and Hong, J. and Jeon, J. S. and Yang, Y. Y. and Kong, H.			5. No relevant outcome measures reported
PEP-1-CAT-transduced mesenchymal stem cells acquire an enhanced viability and promote ischemia-induced angiogenesis	2012	PLoS One	Zhang, L. and Dong, X. W. and Wang, J. N. and Tang, J. M. and Yang, J. Y. and Guo, L. Y. and Zheng, F. and Kong, X. and Huang, Y. Z. and Chen, S. Y.			5. No relevant outcome measures reported
[Study on effect of recombinant adeno-associated virus vector co-expressing human vascular endothelial growth factor 165 and human bone morphogenetic protein 7 genes on bone regeneration and angiopoiesis in vivo]. [Chinese]	2010	Zhongguo xiu fu chong jian wai ke za zhi = Zhongguo xiufu chongjian waike zazhi = Chinese journal of reparative and reconstructive surgery	Zhang, C. and Ma, Q. and Qiang, H. and Li, M. and Dang, X. and Wang, K.			5. No relevant outcome measures reported
Mechanism of bone marrow mesenchymal stem cells transplantation in the treatment of limb ischemia	2015	Chinese Journal of Tissue Engineering Research	Bai Chao, Yang Kun, Li Xin-xi, Wang Yang, Tian Ye, Luo Jun			5. No relevant outcome measures reported
The prostacyclin analog beraprost sodium augments the efficacy of therapeutic angiogenesis induced by autologous bone marrow cells	2006	Ann Vasc Surg	Otsuka, H. and Akashi, H. and Murohara, T. and Okazaki, T. and Shintani, S. and Tayama, K. and Sasaki, K. and Imaizumi, T. and Aoyagi, S.			5. No relevant outcome measures reported
Prostacyclin stimulated integrin-dependent angiogenic effects of endothelial progenitor cells and mediated potent circulation recovery in ischemic hind limb model	2013	Circ J	Aburakawa, Y. and Kawabe, J. and Okada, M. and Yamauchi, A. and Asanome, A. and Kabara, M. and Matsuki, M. and Takehara, N. and Nakagawa, N. and Okumura, S. and Minami, Y. and Mizukami, Y. and Yuhki, K. and Ushikubi, F. and Hasebe, N.			6. Absence of an appropriate control
Cell isolation procedures matter: a comparison of different isolation protocols of bone marrow mononuclear cells used for cell therapy in patients with acute myocardial infarction	2007	Eur Heart J	Seeger, F. H. and Tonn, T. and Krzossok, N. and Zeiher, A. M. and Dimmeler, S.			6. Absence of an appropriate control
Hypertension impairs postnatal vasculogenesis: role of antihypertensive agents	2008	Hypertension	You, D. and Cochain, C. and Loinard, C. and Vilar, J. and Mees, B. and Duriez, M. and Levy, B. I. and Silvestre, J. S.			6. Absence of an appropriate control
Adiponectinemia controls pro-angiogenic cell therapy	2009	Stem Cells	Eren, P. and Camus, S. and Matrone, G. and Ebrahimian, T. G. and Francois, D. and Tedgui, A. and Sebastien Silvestre, J. and Blanc-Brude, O. P.			6. Absence of an appropriate control
Impaired angiogenic potency of bone marrow cells from patients with advanced age, anemia, and renal failure	2010	J Thorac Cardiovasc Surg	Li, T. S. and Kubo, M. and Ueda, K. and Murakami, M. and Mikamo, A. and Hamano, K.			6. Absence of an appropriate control
Priming with erythropoietin enhances cell survival and angiogenic effect of mesenchymal stem cell implantation in rat limb ischemia	2016	Regen Ther	Mizukami, T. and Iso, Y. and Sato, C. and Sasai, M. and Spees, J. L. and Toyoda, M. and Umezawa, A. and Miyazaki, A. and Suzuki, H.			6. Absence of an appropriate control
Metabolism Regulates Cellular Functions of Bone Marrow-Derived Cells used for Cardiac Therapy	2016	Stem Cells	Derlet, A. and Rasper, T. and Choudhury, A. Roy and Bothur, S. and Rieger, M. A. and Namgaladze, D. and Fischer, A. and Schurmann, C. and Brandes, R. P. and Tschulena, U. and Steppan, S. and Assmus, B. and Dimmeler, S. and Zeiher, A. M. and Seeger, F. H.			6. Absence of an appropriate control
NADPH oxidase-derived overproduction of reactive oxygen species impairs postischemic neovascularization in mice with type 1 diabetes	2006	Am J Pathol	Ebrahimian, T. G. and Heymes, C. and You, D. and Blanc-Brude, O. and Mees, B. and Waeckel, L. and Duriez, M. and Vilar, J. and Brandes, R. P. and Levy, B. I. and Shah, A. M. and Silvestre, J. S.			6. Absence of an appropriate control
Effects on proliferation and differentiation of multipotent bone marrow stromal cells engineered to express growth factors for combined cell and gene therapy	2011	Stem Cells	Fierro, F. A. and Kalomoiris, S. and Sondergaard, C. S. and Nolta, J. A.			6. Absence of an appropriate control
HIF-prolyl hydroxylase 2 inhibition enhances the efficiency of mesenchymal stem cell-based therapies for the treatment of critical limb ischemia	2014	Stem Cells	HoWangYin, K. Y. and Loinard, C. and Bakker, W. and Guerin, C. L. and Vilar, J. and d'Audigier, C. and Mauge, L. and Bruneval, P. and Emmerich, J. and Levy, B. I. and Pouyssegur, J. and Smadja, D. M. and Silvestre, J. S.			6. Absence of an appropriate control
CD34(+)/M-cadherin(+) bone marrow progenitor cells promote arteriogenesis in ischemic hindlimbs of ApoE(-)/(-) mice	2011	PLoS One	Terry, T. and Chen, Z. and Dixon, R. A. and Vanderslice, P. and Zoldhelyi, P. and Willerson, J. T. and Liu, Q.			6. Absence of an appropriate control
Challenging the surgical rodent hindlimb ischemia model with the miniinterventional technique	2011	J Vasc Interv Radiol	Zhuang, Z. W. and Shi, J. and Rhodes, J. M. and Tsapakos, M. J. and Simons, M.			6. Absence of an appropriate control
Co-injection of mesenchymal stem cells with endothelial progenitor cells accelerates muscle recovery in hind limb ischemia through an endoglin-dependent mechanism	2017	Thromb Haemost	Rossi, E. and Smadja, D. and Goyard, C. and Cras, A. and Dizier, B. and Bacha, N. and Lokajczyk, A. and Guerin, C. L. and Gendron, N. and Planquette, B. and Mignon, V. and Bernabeu, C. and Sanchez, O. and Smadja, D. M.			7. No cohort in the study that did not receive additional co-interventions or co-medications
Defective CXCR4 expression in aged bone marrow cells impairs vascular regeneration	2011	J Cell Mol Med	Shao, H. and Xu, Q. and Wu, Q. and Ma, Q. and Salgueiro, L. and Wang, J. and Eton, D. and Webster, K. A. and Yu, H.			7. No cohort in the study that did not receive additional co-interventions or co-medications
Microbubble destruction with ultrasound augments neovascularisation by bone marrow cell transplantation in rat hind limb ischaemia	2006	Heart	Enomoto, S. and Yoshiyama, M. and Omura, T. and Matsumoto, R. and Kusuyama, T. and Nishiya, D. and Izumi, Y. and Akioka, K. and Iwao, H. and Takeuchi, K. and Yoshikawa, J.			7. No cohort in the study that did not receive additional co-interventions or co-medications
Additive effect of endothelial progenitor cell mobilization and bone marrow mononuclear cell transplantation on angiogenesis in mouse ischemic limbs	2007	J Biomed Sci	Jeon, O. and Song, S. J. and Bhang, S. H. and Choi, C. Y. and Kim, M. J. and Kim, B. S.			7. No cohort in the study that did not receive additional co-interventions or co-medications
shRNA-mediated decreases in c-Met levels affect the differentiation potential of human mesenchymal stem cells and reduce their capacity for tissue repair	2010	Tissue Eng Part A	Rosova, I. and Link, D. and Nolta, J. A.			7. No cohort in the study that did not receive additional co-interventions or co-medications
Assessment of muscle perfusion in ischemic rabbit hindlimb treated by intravenous implantation of bone marrow mesenchymal stem cells with perfusion CT. [Chinese]	2013	Chinese Journal of Radiology (China)	Huang, F. and Lu, Z. M. and Wang, H. and Ren, G. Q. and Lu, X. M.			8. Full-text not retrievable
[Acupoint injection of BMSCs combined with Chinese herbs for capillary density in ischemic hind limb of diabetes mellitus rats]	2018	Zhongguo Zhen Jiu	Huang, F. and Xu, C. and Li, B. and Wang, S. and Du, X. and Guo, X. and Rong, P.			8. Full-text not retrievable
Autologous mesenchymal stem cell transplantation induces angiogenesis in rat ischemic limbs significance of monocyte chemoattractant protein-1 changes in plasma and ischemic tissues	2009	Journal of Clinical Rehabilitative Tissue Engineering Research	Huo, X. and Zhang, Q.			8. Full-text not retrievable
[Therapeutic potential of a biomedical cellular product in rats with lower limb ischaemia]	2020	Angiol Sosud Khir	Lykov, A. P. and Bondarenko, N. A. and Poveshchenko, O. V. and Kabakov, A. V. and Surovtseva, M. A. and Kim, II and Kazakov, O. V. and Poveshchenko, A. F. and Iankaite, E. V.			8. Full-text not retrievable
Effects of diabetes on angiogenic function of bone-marrow mononuclear cells implanted into mouse ischemic hindlimb muscle. [Japanese]	2009	Journal of the Osaka City Medical Center	Murayama, M.			8. Full-text not retrievable
[Efficacy of intramuscular administration of stem/progenitor cells in experiment on the model of lower limb ischaemia]	2016	Angiol Sosud Khir	Poveshchenko, O. V. and Lykov, A. P. and Bondarenko, N. A. and Kim, II and Yankaite, E. V. and Kazakov, O. V. and Surovtseva, M. A. and Bgatova, N. P. and Karpenko, A. A. and Pokushalov, E. A. and Konenkov, V. I.			8. Full-text not retrievable
Promotive effect of autologous bone marrow mesenchymal stem cell transplantation on angiogenesis in rabbits ischemic limbs	2008	Journal of Clinical Rehabilitative Tissue Engineering Research	Qian, H. G. and Zhu, D. X. and Zhu, J. Z. and Zhao, J. D. and Miao, Z. N.			8. Full-text not retrievable
[Stimulation of angiogenesis by bone marrow cells in experimental ischaemia of lower limb]	2017	Angiol Sosud Khir	Sukovatykh, B. S. and Orlova, A. I.			8. Full-text not retrievable
Angiogenesis in lower limb ischemia of diabetic rats after bone mesenchymal stem cells transplantation. [Chinese]	2012	Chinese Journal of Tissue Engineering Research	Wu, C. P. and Zhang, Q. and Fang, N. and Cai, Z. and Shi, R. S. and Liu, Z. L. and Liu, J. W. and Zhang, T.			8. Full-text not retrievable
Mouse bone marrow-derived stroma cells for neovascularization in ischemic tissues and the phase relationship. [Chinese]	2005	Chinese Journal of Clinical Rehabilitation	Zhang, P. and Huang, L. and Jiang, S. Z. and Wu, X. J. and Song, M. B. and Yu, S. Y.			8. Full-text not retrievable
Role of cytokines in the autologous bone marrow-derived mononuclear cell transplantation for ischemic disease of lower limbs. [Chinese]	2007	Journal of Clinical Rehabilitative Tissue Engineering Research	Zhang, W. J. and Xiao, H. Z. and Li, W. J. and Zhang, H. Q. and Yu, F. and Xiang, X. X. and Liu, G. L.			8. Full-text not retrievable
Vascular endothelial growth factor combined with bone marrow mononuclear cell autograft for limb ischemia in rats. [Chinese]	2007	Journal of Clinical Rehabilitative Tissue Engineering Research	Zhang, Y. H. and Dai, K. Y. and Mei, J. C.			8. Full-text not retrievable
Effects of autologous bone marrow mesenchymal stem cell transplantation on angiogenesis in rabbit ischemic limbs: A high-frequency ultrasound evaluation	2009	Journal of Clinical Rehabilitative Tissue Engineering Research	Zhu, D. X. and Miao, Z. N. and Zhao, J. D. and Qian, H. G. and Liu, X. M.			8. Full-text not retrievable
The therapeutic efficacy for limb ischemia by transplantation of mobilized peripheral blood cells before and after CD34+ cell depletion. [Chinese]	2007	Zhonghua xue ye xue za zhi = Zhonghua xueyexue zazhi	Zhou, B. and Li, S. and Gu, D. S. and Wu, K. H. and Liu, P. X. and Han, Z. C.			8. Full-text not retrievable
Targeted microbubble destruction with ultrasound augments neovascularization by bone marrow mesenchymal stem cells transplantation. [Chinese]	2009	Chinese Journal of Medical Imaging Technology	Bai, Y. Y. and Xiu, J. C. and Bin, J. P. and Zhang, C. and Zha, D. G. and Liu, Y. L.			8. Full-text not retrievable
Rat hindlimb ischemia treated with bone marrow-derived mononuclear cell transplantation in different approaches. [Chinese]	2005	Chinese Journal of Clinical Rehabilitation	Guo, L. R. and Gu, Y. Q. and Zhang, J. and Zhang, S. W. and Wu, Y. F. and Cui, Y. Q. and Guo, D. Y. and Wang, Z. G.			8. Full-text not retrievable
[Therapeutic neovascularization with autologous bone marrow CD34+ cells transplantation in hindlimb ischemia]	2005	Zhonghua Wai Ke Za Zhi	Zhang, H. K. and Zhang, N. and Wu, L. H. and Jin, W. and Li, M. and Feng, H. and Zhao, H. G. and Chen, X. D. and Yang, C. H.			8. Full-text not retrievable
[Improved angiogenesis by P-selectin glycoprotein ligand-1 overexpression in endothelial progenitor cells]	2010	Zhonghua Bing Li Xue Za Zhi	Li, L. and Huang, L. and Yang, H. and Yin, H. C.			8. Full-text not retrievable
[Effect of mesenchymal stem cells transfected with human vegf-165 gene carried by adenovirus on revascularization for hind limb ischemic necrosis in rat model]	2010	Zhongguo Shi Yan Xue Ye Xue Za Zhi	Li, Y. L. and Li, H. and Hu, M. J. and Tang, J. M. and Wang, J. N.			8. Full-text not retrievable
B16-F10 melanoma cells and cell culture supernatant enhance angiogenesis in mouse ischemic limb	2009	Sheng Li Xue Bao	Zhou, T. and Hu, Z. H. and Zhou, B. and Fu, W. G. and Wang, Y. Q.			8. Full-text not retrievable
[Effect of acupoint injection with bone marrow mesenchymal stem cells on the blood flow in rats with hind limb ischemia]	2009	Zhongguo Zhen Jiu	Zhu, C. J. and Dong, J. X. and Zhang, M. J. and Lu, G. L. and Li, J.			8. Full-text not retrievable
TNF-alpha increases bone marrow mesenchymal stem cell migration to ischemic tissues	2012	Cell Biochem Biophys	Xiao, Q. and Wang, S. K. and Tian, H. and Xin, L. and Zou, Z. G. and Hu, Y. L. and Chang, C. M. and Wang, X. Y. and Yin, Q. S. and Zhang, X. H. and Wang, L. Y.			Duplicate
Concentration of bone marrow total nucleated cells by a point-of-care device provides a high yield and preserves their functional activity	2008	Cell Transplant	Hermann, P. C. and Huber, S. L. and Herrler, T. and Hesler, C. von and Andrassy, J. and Kevy, S. V. and Jacobson, M. S. and Heeschen, C.			Duplicate
Angiogenesis by implantation of peripheral blood mononuclear cells and platelets into ischemic limbs	2002	Circulation	Iba, O. and Matsubara, H. and Nozawa, Y. and Fujiyama, S. and Amano, K. and Mori, Y. and Kojima, H. and Iwasaka, T.			Retracted
Bone marrow CXCR4 induction by cultivation enhances therapeutic angiogenesis	2009	Cardiovasc Res	Shiba, Y. and Takahashi, M. and Hata, T. and Murayama, H. and Morimoto, H. and Ise, H. and Nagasawa, T. and Ikeda, U.
Temporal changes guided by mesenchymal stem cells on a 3D microgel platform enhance angiogenesis in vivo at a low-cell dose	2020	Proc Natl Acad Sci U S A	Thomas, D. and Marsico, G. and Mohd Isa, I. L. and Thirumaran, A. and Chen, X. and Lukasz, B. and Fontana, G. and Rodriguez, B. and Marchetti-Deschmann, M. and O'Brien, T. and Pandit, A.
A transgenic tri-modality reporter mouse	2013	PLoS One	Yan, X. and Ray, P. and Paulmurugan, R. and Tong, R. and Gong, Y. and Sathirachinda, A. and Wu, J. C. and Gambhir, S. S.
In vivo efficacy of endothelial growth medium stimulated mesenchymal stem cells derived from patients with critical limb ischemia	2019	J Transl Med	Al-Rifai, R. and Nguyen, P. and Bouland, N. and Terryn, C. and Kanagaratnam, L. and Poitevin, G. and Francois, C. and Boisson-Vidal, C. and Sevestre, M. A. and Tournois, C.
Valsartan impairs angiogenesis of mesenchymal stem cells through Akt pathway	2013	Int J Cardiol	Cheng, C. I. and Hsiao, C. C. and Wu, S. C. and Peng, S. Y. and Yip, H. K. and Fu, M. and Wang, F. S.
Plasminogen regulates mesenchymal stem cell-mediated tissue repair after ischemia through Cyr61 activation	2020	JCI Insight	Duan, H. and He, Z. and Lin, M. and Wang, Y. and Yang, F. and Mitteer, R. A. and Kim, H. J. and Yeo, E. and Han, H. and Qin, L. and Fan, Y. and Gong, Y.
Umbilical cord blood-selected CD133(+) cells exhibit vasculogenic functionality in vitro and in vivo	2010	Cytotherapy	Finney, M. R. and Fanning, L. R. and Joseph, M. E. and Goldberg, J. L. and Greco, N. J. and Bhakta, S. and Winter, D. G. and Forster, M. and Scheid, P. E. and Sabe, M. and Pompili, V. J. and Laughlin, M. J.
Profoundly reduced neovascularization capacity of bone marrow mononuclear cells derived from patients with chronic ischemic heart disease	2004	Circulation	Heeschen, C. and Lehmann, R. and Honold, J. and Assmus, B. and Aicher, A. and Walter, D. H. and Martin, H. and Zeiher, A. M. and Dimmeler, S.
Hypoxic mesenchymal stem cells engraft and ameliorate limb ischaemia in allogeneic recipients	2014	Cardiovasc Res	Huang, W. H. and Chen, H. L. and Huang, P. H. and Yew, T. L. and Lin, M. W. and Lin, S. J. and Hung, S. C.
Targeted delivery of bone marrow mononuclear cells by ultrasound destruction of microbubbles induces both angiogenesis and arteriogenesis response	2005	Arteriosclerosis, Thrombosis, and Vascular Biology	Imada, T. and Tatsumi, T. and Mori, Y. and Nishiue, T. and Yoshida, M. and Masaki, H. and Okigaki, M. and Kojima, H. and Nozawa, Y. and Nishiwaki, Y. and Nitta, N. and Iwasaka, T. and Matsubara, H.
Comparative Analysis of Human Mesenchymal Stem Cells Derived From Bone Marrow, Placenta, and Adipose Tissue as Sources of Cell Therapy	2016	J Cell Biochem	Jeon, Y. J. and Kim, J. and Cho, J. H. and Chung, H. M. and Chae, J. I.
The role of CCL5 in the ability of adipose tissue-derived mesenchymal stem cells to support repair of ischemic regions	2014	Stem Cells Dev	Kimura, K. and Nagano, M. and Salazar, G. and Yamashita, T. and Tsuboi, I. and Mishima, H. and Matsushita, S. and Sato, F. and Yamagata, K. and Ohneda, O.
Role of kinin B2 receptor signaling in the recruitment of circulating progenitor cells with neovascularization potential	2008	Circ Res	Krankel, N. and Katare, R. G. and Siragusa, M. and Barcelos, L. S. and Campagnolo, P. and Mangialardi, G. and Fortunato, O. and Spinetti, G. and Tran, N. and Zacharowski, K. and Wojakowski, W. and Mroz, I. and Herman, A. and Manning Fox, J. E. and MacDonald, P. E. and Schanstra, J. P. and Bascands, J. L. and Ascione, R. and Angelini, G. and Emanueli, C. and Madeddu, P.
Hypoxic preconditioning enhances angiogenic potential of bone marrow cells with aging-related functional impairment	2012	Circ J	Kubo, M. and Li, T. S. and Kurazumi, H. and Takemoto, Y. and Ohshima, M. and Murata, T. and Katsura, S. and Morikage, N. and Furutani, A. and Hamano, K.
Short-term pretreatment with low-dose hydrogen peroxide enhances the efficacy of bone marrow cells for therapeutic angiogenesis	2007	Am J Physiol Heart Circ Physiol	Kubo, M. and Li, T. S. and Suzuki, R. and Ohshima, M. and Qin, S. L. and Hamano, K.
CD117+ stem cells play a key role in therapeutic angiogenesis induced by bone marrow cell implantation	2003	Am J Physiol Heart Circ Physiol	Li, T. S. and Hamano, K. and Nishida, M. and Hayashi, M. and Ito, H. and Mikamo, A. and Matsuzaki, M.
Allogeneic Mesenchymal Stromal Cells (MSCs) are of Comparable Efficacy to Syngeneic MSCs for Therapeutic Revascularization in C57BKSdb/db Mice Despite the Induction of Alloantibody	2018	Cell Transplant	Liew, A. and Baustian, C. and Thomas, D. and Vaughan, E. and Sanz-Nogues, C. and Creane, M. and Chen, X. and Alagesan, S. and Owens, P. and Horan, J. and Dockery, P. and Griffin, M. D. and Duffy, A. and O'Brien, T.
Endothelial nitric oxide synthase overexpression restores the efficiency of bone marrow mononuclear cell-based therapy	2011	Am J Pathol	Mees, B. and Recalde, A. and Loinard, C. and Tempel, D. and Godinho, M. and Vilar, J. and van Haperen, R. and Levy, B. and de Crom, R. and Silvestre, J. S.
Autologous bone-marrow mesenchymal stem cell implantation and endothelial function in a rabbit ischemic limb model	2013	PLoS One	Mikami, S. and Nakashima, A. and Nakagawa, K. and Maruhashi, T. and Iwamoto, Y. and Kajikawa, M. and Matsumoto, T. and Kihara, Y. and Chayama, K. and Noma, K. and Ochi, M. and Nishimura, M. and Tsuji, K. and Kato, Y. and Goto, C. and Higashi, Y.
Establishment of culturing system for ex-vivo expansion of angiogenic immature erythroid cells, and its application for treatment of patients with chronic severe lower limb ischemia	2010	J Mol Cell Cardiol	Oda, M. and Toba, K. and Ozawa, T. and Kato, K. and Yanagawa, T. and Ikarashi, N. and Takayama, T. and Suzuki, T. and Hanawa, H. and Fuse, I. and Nakata, K. and Narita, M. and Takahashi, M. and Aizawa, Y.
Erythroid cells play essential roles in angiogenesis by bone marrow cell implantation	2006	Journal of Molecular and Cellular Cardiology	Ozawa, T. and Toba, K. and Kato, K. and Minagawa, S. and Saigawa, T. and Hanawa, H. and Makiyama, Y. and Moriyama, M. and Honma, K. i and Isoda, M. and Hasegawa, G. and Naito, M. and Takahashi, M. and Aizawa, Y.
Use of Self-Assembling Peptides to Enhance Stem Cell Function for Therapeutic Angiogenesis	2018	Stem Cells Int	Park, H. S. and Choi, G. H. and Kim, D. and Jung, T. W. and Jung, I. M. and Chung, J. K. and Lee, T.
Transplantation of Sendai viral angiopoietin-1-modified mesenchymal stem cells for ischemic limb disease	2010	Angiogenesis	Piao, W. and Wang, H. and Inoue, M. and Hasegawa, M. and Hamada, H. and Huang, J.
Transient increase of cytokines in the acute ischemic tissue is beneficial to cell-based therapeutic angiogenesis	2008	Circ J	Qin, S. L. and Li, T. S. and Kubo, M. and Ohshima, M. and Furutani, A. and Hamano, K.
REX-001, a BM-MNC Enriched Solution, Induces Revascularization of Ischemic Tissues in a Murine Model of Chronic Limb-Threatening Ischemia	2020	Front Cell Dev Biol	Rojas-Torres, M. and Jimenez-Palomares, M. and Martin-Ramirez, J. and Beltran-Camacho, L. and Sanchez-Gomar, I. and Eslava-Alcon, S. and Rosal-Vela, A. and Gavalda, S. and Duran-Ruiz, M. C.
Ex vivo pretreatment of bone marrow mononuclear cells with endothelial NO synthase enhancer AVE9488 enhances their functional activity for cell therapy	2006	Proc Natl Acad Sci U S A	Sasaki, K. and Heeschen, C. and Aicher, A. and Ziebart, T. and Honold, J. and Urbich, C. and Rossig, L. and Koehl, U. and Koyanagi, M. and Mohamed, A. and Brandes, R. P. and Martin, H. and Zeiher, A. M. and Dimmeler, S.
Age-related BM-MNC dysfunction hampers neovascularization	2007	Mech Ageing Dev	Sugihara, S. and Yamamoto, Y. and Matsuura, T. and Narazaki, G. and Yamasaki, A. and Igawa, G. and Matsubara, K. and Miake, J. and Igawa, O. and Shigemasa, C. and Hisatome, I.
Mitochondrial aldehyde dehydrogenase-2 deficiency compromises therapeutic effect of ALDH bright cell on peripheral ischemia	2017	Redox Biol	Sun, X. and Zhu, H. and Dong, Z. and Liu, X. and Ma, X. and Han, S. and Lu, F. and Wang, P. and Qian, S. and Wang, C. and Shen, C. and Zhao, X. and Zou, Y. and Ge, J. and Sun, A.
The cyclooxygenase-2 selective inhibitor, etodolac, but not aspirin reduces neovascularization in a murine ischemic hind limb model	2010	Eur J Pharmacol	Tanaka, K. and Yamamoto, Y. and Tsujimoto, S. and Uozumi, N. and Kita, Y. and Yoshida, A. and Shimizu, T. and Hisatome, I.
Impaired CXCR4 signaling contributes to the reduced neovascularization capacity of endothelial progenitor cells from patients with coronary artery disease	2005	Circ Res	Walter, D. H. and Haendeler, J. and Reinhold, J. and Rochwalsky, U. and Seeger, F. and Honold, J. and Hoffmann, J. and Urbich, C. and Lehmann, R. and Arenzana-Seisdesdos, F. and Aicher, A. and Heeschen, C. and Fichtlscherer, S. and Zeiher, A. M. and Dimmeler, S.
Human Umbilical Cord-Derived Mesenchymal Stem Cells Relieve Hind Limb Ischemia by Promoting Angiogenesis in Mice	2019	Stem Cells Dev	Wang, Z. and Zheng, L. and Lian, C. and Qi, Y. and Li, W. and Wang, S.
Extracellular calcium increases CXCR4 expression on bone marrow-derived cells and enhances pro-angiogenesis therapy	2009	J Cell Mol Med	Wu, Q. and Shao, H. and Darwin, E. D. and Li, J. and Li, J. and Yang, B. and Webster, K. A. and Yu, H.
Xenotransplantation of neonatal porcine bone marrow-derived mesenchymal stem cells improves murine hind limb ischemia through lymphangiogenesis and angiogenesis	2021	Xenotransplantation	Yamada, H. and Sakata, N. and Nishimura, M. and Tanaka, T. and Shimizu, M. and Yoshimatsu, G. and Kawakami, R. and Wada, H. and Sawamoto, O. and Matsumoto, S. and Kodama, S.
Bone marrow mesenchymal stem cell-derived endothelial cells increase capillary density and accelerate angiogenesis in mouse hindlimb ischemia model	2020	Stem Cell Res Ther	Yao, Z. and Liu, H. and Yang, M. and Bai, Y. and Zhang, B. and Wang, C. and Yan, Z. and Niu, G. and Zou, Y. and Li, Y.
Zinc supplementation results in improved therapeutic potential of bone marrow-derived mesenchymal stromal cells in a mouse ischemic limb model	2011	Cytotherapy	Zhang, D. and Li, Y. and Zhu, T. and Zhang, F. and Yang, Z. and Miao, D.
Alginate microencapsulation of human mesenchymal stem cells as a strategy to enhance paracrine-mediated vascular recovery after hindlimb ischaemia	2016	J Tissue Eng Regen Med	Landazuri, N. and Levit, R. D. and Joseph, G. and Ortega-Legaspi, J. M. and Flores, C. A. and Weiss, D. and Sambanis, A. and Weber, C. J. and Safley, S. A. and Taylor, W. R.
Impaired potency of bone marrow mononuclear cells for inducing therapeutic angiogenesis in obese diabetic rats	2006	Am J Physiol Heart Circ Physiol	Li, T. S. and Furutani, A. and Takahashi, M. and Ohshima, M. and Qin, S. L. and Kobayashi, T. and Ito, H. and Hamano, K.
Highly interconnected inverse opal extracellular matrix scaffolds enhance stem cell therapy in limb ischemia	2021	Acta Biomater	Li, W. and Bai, Y. and Cao, J. and Gao, S. and Xu, P. and Feng, G. and Wang, L. and Wang, H. and Kong, D. and Fan, M. and Zhang, J. and Zhu, M.
Asialoerythropoietin is a strong modulator of angiogenesis by bone-marrow cells	2007	Journal of Investigative Surgery	Mori, S. and Sawada, T. and Kubota, K.
Therapeutic effects of concurrent autologous bone marrow cell infusion and metabolic intervention in ischemia-induced angiogenesis in the hypercholesterolemic mouse hindlimb	2007	Int J Cardiol	de Nigris, F. and Williams-Ignarro, S. and Sica, V. and D'Armiento, F. P. and Lerman, L. O. and Byrns, R. E. and Sica, G. and Fiorito, C. and Ignarro, L. J. and Napoli, C.
Therapeutic angiogenesis of bone marrow mononuclear cells (MNCs) and peripheral blood MNCs: transplantation for ischemic hindlimb	2008	Ann Vasc Surg	Zhang, H. and Zhang, N. and Li, M. and Feng, H. and Jin, W. and Zhao, H. and Chen, X. and Tian, L.
Human bone marrow-derived, pooled, allogeneic mesenchymal stromal cells manufactured from multiple donors at different times show comparable biological functions in vitro, and in vivo to repair limb ischemia	2021	Stem Cell Res Ther	Thej, C. and Balasubramanian, S. and Rengasamy, M. and Walvekar, A. and Swamynathan, P. and Raj, S. S. and Shahani, P. and Siddikuzzaman and Kolkundkar, U. and Seetharam, R. N. and Gupta, P. K. and Majumdar, A. S.
Overexpression of Hsp70 enhances MSCs survival and therapeutic efficiency in hindlimb ischemia	2016	International Journal of Clinical and Experimental Medicine	Li, Nengping and Li, Wendong and Qin, Jinbao and Peng, Zhiyou and Lu, Xinwu and Li, Xiaoqiang
Modified multipotent stromal cells with epidermal growth factor restore vasculogenesis and blood flow in ischemic hind-limb of type II diabetic mice	2010	Lab Invest	Amin, A. H. and Elmageed, Z. Y. Abd and Nair, D. and Partyka, M. I. and Kadowitz, P. J. and Belmadani, S. and Matrougui, K.
Preclinical evaluation of mesenchymal stem cells overexpressing VEGF to treat critical limb ischemia	2016	Mol Ther Methods Clin Dev	Beegle, J. R. and Magner, N. L. and Kalomoiris, S. and Harding, A. and Zhou, P. and Nacey, C. and White, J. L. and Pepper, K. and Gruenloh, W. and Annett, G. and Nolta, J. A. and Fierro, F. A.
Molecular imaging of bone marrow mononuclear cell survival and homing in murine peripheral artery disease	2012	JACC Cardiovasc Imaging	Bogt, K. E. van der and Hellingman, A. A. and Lijkwan, M. A. and Bos, E. J. and Vries, M. R. de and Rappard, J. R. van and Fischbein, M. P. and Quax, P. H. and Robbins, R. C. and Hamming, J. F. and Wu, J. C.
Revascularization of ischemic limbs after transplantation of human bone marrow cells with high aldehyde dehydrogenase activity	2009	Blood	Capoccia, B. J. and Robson, D. L. and Levac, K. D. and Maxwell, D. J. and Hohm, S. A. and Neelamkavil, M. J. and Bell, G. I. and Xenocostas, A. and Link, D. C. and Piwnica-Worms, D. and Nolta, J. A. and Hess, D. A.
Improvement of neovascularization capacity of bone marrow mononuclear cells from diabetic mice by ex vivo pretreatment with resveratrol	2009	Hypertens Res	Gan, L. and Matsuura, H. and Ichiki, T. and Yin, X. and Miyazaki, R. and Hashimoto, T. and Cui, J. and Takeda, K. and Sunagawa, K.
Neovascularization capacity of mesenchymal stromal cells from critical limb ischemia patients is equivalent to healthy controls	2014	Mol Ther	Gremmels, H. and Teraa, M. and Quax, P. H. and Ouden, K. den and Fledderus, J. O. and Verhaar, M. C.
Bone-marrow-derived very small embryonic-like stem cells in patients with critical leg ischaemia: evidence of vasculogenic potential	2015	Thromb Haemost	Guerin, C. L. and Loyer, X. and Vilar, J. and Cras, A. and Mirault, T. and Gaussem, P. and Silvestre, J. S. and Smadja, D. M.
Human very Small Embryonic-like Cells Support Vascular Maturation and Therapeutic Revascularization Induced by Endothelial Progenitor Cells	2017	Stem Cell Rev	Guerin, C. L. and Rossi, E. and Saubamea, B. and Cras, A. and Mignon, V. and Silvestre, J. S. and Smadja, D. M.
Therapeutic angiogenesis by autologous adipose-derived regenerative cells: comparison with bone marrow mononuclear cells	2014	Am J Physiol Heart Circ Physiol	Hao, C. and Shintani, S. and Shimizu, Y. and Kondo, K. and Ishii, M. and Wu, H. and Murohara, T.
Concentration of Bone Marrow Total Nucleated Cells by a Point-of-Care Device Provides a High Yield and Preserves Their Functional Activity	2007	Cell Transplant	Hermann, P. C. and Huber, S. L. and Herrler, T. and Hesler, C. Von and Andrassy, J. and Kevy, S. V. and Jacobson, M. S. and Heeschen, C.
Allogeneic injection of fetal membrane-derived mesenchymal stem cells induces therapeutic angiogenesis in a rat model of hind limb ischemia	2008	Stem Cells	Ishikane, S. and Ohnishi, S. and Yamahara, K. and Sada, M. and Harada, K. and Mishima, K. and Iwasaki, K. and Fujiwara, M. and Kitamura, S. and Nagaya, N. and Ikeda, T.
Adrenomedullin enhances angiogenic potency of bone marrow transplantation in a rat model of hindlimb ischemia	2005	Circulation	Iwase, T. and Nagaya, N. and Fujii, T. and Itoh, T. and Ishibashi-Ueda, H. and Yamagishi, M. and Miyatake, K. and Matsumoto, T. and Kitamura, S. and Kangawa, K.
Comparison of angiogenic potency between mesenchymal stem cells and mononuclear cells in a rat model of hindlimb ischemia	2005	Cardiovasc Res	Iwase, T. and Nagaya, N. and Fujii, T. and Itoh, T. and Murakami, S. and Matsumoto, T. and Kangawa, K. and Kitamura, S.
Direct comparison of human mesenchymal stem cells derived from adipose tissues and bone marrow in mediating neovascularization in response to vascular ischemia	2007	Cell Physiol Biochem	Kim, Y. and Kim, H. and Cho, H. and Bae, Y. and Suh, K. and Jung, J.
Vascular endothelial growth factor-C derived from CD11b+ cells induces therapeutic improvements in a murine model of hind limb ischemia	2013	J Vasc Surg	Kuwahara, G. and Nishinakamura, H. and Kojima, D. and Tashiro, T. and Kodama, S.
Synergistic angiogenic effect of codelivering fibroblast growth factor 2 and granulocyte-colony stimulating factor from fibrin scaffolds and bone marrow transplantation in critical limb ischemia	2011	Tissue Eng Part A	Layman, H. and Rahnemai-Azar, A. A. and Pham, S. M. and Tsechpenakis, G. and Andreopoulos, F. M.
Hypoxia preconditioned mesenchymal stem cells improve vascular and skeletal muscle fiber regeneration after ischemia through a Wnt4-dependent pathway	2010	Mol Ther	Leroux, L. and Descamps, B. and Tojais, N. F. and Seguy, B. and Oses, P. and Moreau, C. and Daret, D. and Ivanovic, Z. and Boiron, J. M. and Lamaziere, J. M. and Dufourcq, P. and Couffinhal, T. and Duplaa, C.
Microparticles from ischemic muscle promotes postnatal vasculogenesis	2009	Circulation	Leroyer, A. S. and Ebrahimian, T. G. and Cochain, C. and Recalde, A. and Blanc-Brude, O. and Mees, B. and Vilar, J. and Tedgui, A. and Levy, B. I. and Chimini, G. and Boulanger, C. M. and Silvestre, J. S.
Augmentation of neovascularization in murine hindlimb ischemia by combined therapy with simvastatin and bone marrow-derived mesenchymal stem cells transplantation	2010	J Biomed Sci	Li, Y. and Zhang, D. and Zhang, Y. and He, G. and Zhang, F.
Functional mesenchymal stem cells derived from human induced pluripotent stem cells attenuate limb ischemia in mice	2010	Circulation	Lian, Q. and Zhang, Y. and Zhang, J. and Zhang, H. K. and Wu, X. and Zhang, Y. and Lam, F. F. and Kang, S. and Xia, J. C. and Lai, W. H. and Au, K. W. and Chow, Y. Y. and Siu, C. W. and Lee, C. N. and Tse, H. F.
Intra-arterial transplantation of adult bone marrow cells restores blood flow and regenerates skeletal muscle in ischemic limbs	2009	Vasc Endovascular Surg	Liu, Q. and Chen, Z. and Terry, T. and McNatt, J. M. and Willerson, J. T. and Zoldhelyi, P.
Peroxisome proliferator-activated receptor-gamma coactivator-1alpha (PGC-1alpha) enhances engraftment and angiogenesis of mesenchymal stem cells in diabetic hindlimb ischemia	2012	Diabetes	Lu, D. and Zhang, L. and Wang, H. and Zhang, Y. and Liu, J. and Xu, J. and Liang, Z. and Deng, W. and Jiang, Y. and Wu, Q. and Li, S. and Ai, Z. and Zhong, Y. and Ying, Y. and Liu, H. and Gao, F. and Zhang, Z. and Chen, B.
Treatment of ischemic limbs by transplantation of G-CSF stimulated bone marrow cells in diabetic rabbits	2010	Clin Invest Med	Meng, J. and Yao, X. and Kang, S. and Kang, S. and Yang, Y. and Zhou, C.
Beneficial effects of concurrent autologous bone marrow cell therapy and metabolic intervention in ischemia-induced angiogenesis in the mouse hindlimb	2005	Proc Natl Acad Sci U S A	Napoli, C. and Williams-Ignarro, S. and Nigris, F. de and Rosa, G. de and Lerman, L. O. and Farzati, B. and Matarazzo, A. and Sica, G. and Botti, C. and Fiore, A. and Byrns, R. E. and Sumi, D. and Sica, V. and Ignarro, L. J.
Therapeutic effects of autologous bone marrow cells and metabolic intervention in the ischemic hindlimb of spontaneously hypertensive rats involve reduced cell senescence and CXCR4/Akt/eNOS pathways	2007	J Cardiovasc Pharmacol	Nigris, F. de and Balestrieri, M. L. and Williams-Ignarro, S. and D'Armiento, F. P. and Lerman, L. O. and Byrns, R. and Crimi, E. and Palagiano, A. and Fatigati, G. and Ignarro, L. J. and Napoli, C.
Uremic toxin p-cresol induces Akt-pathway-selective insulin resistance in bone marrow-derived mesenchymal stem cells	2014	Stem Cells	Noh, H. and Yu, M. R. and Kim, H. J. and Jang, E. J. and Hwang, E. S. and Jeon, J. S. and Kwon, S. H. and Han, D. C.
Mapping 3-dimensional neovessel organization steps using micro-computed tomography in a murine model of hindlimb ischemia-brief report	2009	Arterioscler Thromb Vasc Biol	Oses, P. and Renault, M. A. and Chauvel, R. and Leroux, L. and Allieres, C. and Seguy, B. and Lamaziere, J. M. and Dufourcq, P. and Couffinhal, T. and Duplaa, C.
Contrast sonography enables noninvasive and quantitative assessment of neovascularization after stem cell transplantation	2008	Ultrasound Med Biol	Otani, K. and Ohnishi, S. and Obata, H. and Ishida, O. and Kitamura, S. and Nagaya, N.
CD13 promotes mesenchymal stem cell-mediated regeneration of ischemic muscle	2014	Front Physiol	Rahman, M. M. and Subramani, J. and Ghosh, M. and Denninger, J. K. and Takeda, K. and Fong, G. H. and Carlson, M. E. and Shapiro, L. H.
Therapeutic assessment of mesenchymal stem cells delivered within a PEGylated fibrin gel following an ischemic injury	2016	Biomaterials	Ricles, L. M. and Hsieh, P. L. and Dana, N. and Rybalko, V. and Kraynak, C. and Farrar, R. P. and Suggs, L. J.
Hypoxic preconditioning results in increased motility and improved therapeutic potential of human mesenchymal stem cells	2008	Stem Cells	Rosova, I. and Dao, M. and Capoccia, B. and Link, D. and Nolta, J. A.
Autologous bone marrow cell therapy and metabolic intervention in ischemia-induced angiogenesis in the diabetic mouse hindlimb	2006	Cell Cycle	Sica, V. and Williams-Ignarro, S. and Nigris, F. de and D'Armiento, F. P. and Lerman, L. O. and Balestrieri, M. L. and Maione, C. and Palagiano, A. and Rossiello, L. and Ignarro, L. J. and Napoli, C.
Transplantation of bone marrow-derived mononuclear cells in ischemic apolipoprotein E-knockout mice accelerates atherosclerosis without altering plaque composition	2003	Circulation	Silvestre, J. S. and Gojova, A. and Brun, V. and Potteaux, S. and Esposito, B. and Duriez, M. and Clergue, M. and Ricousse-Roussanne, S. Le and Barateau, V. and Merval, R. and Groux, H. and Tobelem, G. and Levy, B. and Tedgui, A. and Mallat, Z.
"Transplantation of adipose stromal cells, but not mature adipocytes, augments ischemia-induced angiogenesis"	2007	Life Sci	Sumi, M. and Sata, M. and Toya, N. and Yanaga, K. and Ohki, T. and Nagai, R.
Insensitivity of Human iPS Cells-Derived Mesenchymal Stem Cells to Interferon-gamma-induced HLA Expression Potentiates Repair Efficiency of Hind Limb Ischemia in Immune Humanized NOD Scid Gamma Mice	2015	Stem Cells	Sun, Y. Q. and Zhang, Y. and Li, X. and Deng, M. X. and Gao, W. X. and Yao, Y. and Chiu, S. M. and Liang, X. and Gao, F. and Chan, C. W. and Tse, H. F. and Shi, J. and Fu, Q. L. and Lian, Q.
Overexpression of Gremlin1 in Mesenchymal Stem Cells Improves Hindlimb Ischemia in Mice by Enhancing Cell Survival	2017	J Cell Physiol	Xiang, Q. and Hong, D. and Liao, Y. and Cao, Y. and Liu, M. and Pang, J. and Zhou, J. and Wang, G. and Yang, R. and Wang, M. and Xiang, A. P.
Type 2 diabetes restricts multipotency of mesenchymal stem cells and impairs their capacity to augment postischemic neovascularization in db/db mice	2012	J Am Heart Assoc	Yan, J. and Tie, G. and Wang, S. and Messina, K. E. and DiDato, S. and Guo, S. and Messina, L. M.
Increase in vascular permeability and vasodilation are critical for proangiogenic effects of stem cell therapy	2006	Circulation	You, D. and Waeckel, L. and Ebrahimian, T. G. and Blanc-Brude, O. and Foubert, P. and Barateau, V. and Duriez, M. and Lericousse-Roussanne, S. and Vilar, J. and Dejana, E. and Tobelem, G. and Levy, B. I. and Silvestre, J. S.
Simvastatin augments the efficacy of therapeutic angiogenesis induced by bone marrow-derived mesenchymal stem cells in a murine model of hindlimb ischemia	2012	Mol Biol Rep	Zhang, Y. and Zhang, R. and Li, Y. and He, G. and Zhang, D. and Zhang, F.
Multipotent adult progenitor cells sustain function of ischemic limbs in mice	2008	J Clin Invest	Aranguren, X. L. and McCue, J. D. and Hendrickx, B. and Zhu, X. H. and Du, F. and Chen, E. and Pelacho, B. and Penuelas, I. and Abizanda, G. and Uriz, M. and Frommer, S. A. and Ross, J. J. and Schroeder, B. A. and Seaborn, M. S. and Adney, J. R. and Hagenbrock, J. and Harris, N. H. and Zhang, Y. and Zhang, X. and Nelson-Holte, M. H. and Jiang, Y. and Billiau, A. D. and Chen, W. and Prosper, F. an…
Aging impairs the angiogenic response to ischemic injury and the activity of implanted cells: combined consequences for cell therapy in older recipients	2010	J Thorac Cardiovasc Surg	Zhuo, Y. and Li, S. H. and Chen, M. S. and Wu, J. and Kinkaid, H. Y. and Fazel, S. and Weisel, R. D. and Li, R. K.
Granulocyte-colony stimulating factor augments neovascularization induced by bone marrow transplantation in rat hindlimb ischemia	2005	J Pharmacol Sci	Takagi, Y. and Omura, T. and Yoshiyama, M. and Matsumoto, R. and Enomoto, S. and Kusuyama, T. and Nishiya, D. and Akioka, K. and Iwao, H. and Takeuchi, K. and Yoshikawa, J.
