# Supplementary material for: Systematic review and meta-analysis of the effect of bone marrow-derived cell therapies on hind limb perfusion
Source: Dis Model Mech. 2024 May 24;17(5):dmm050632. doi: 10.1242/dmm.050632 (PMC11139036; doi:10.1242/dmm.050632)
Supplement: Table S3. [file dmm-17-050632-TableS3.xlsx]

## Sheet: study characteristics pt 1
Article Code	Species	Sex (M/F)	Age at Start (weeks*)	Comorbidities	Immunocomprimised (Y/N)
Al-Rifai-2019	mice	M	11	none	Y			`	19
Amin-2010	mice	M	8-10	diabetic obese	N				10
Aranguren-2008	mice	M	12-16	none	N				8
Beegle-2016	mice	NR	NR	none	Y				16
Bogt-2012	mice	M	10-12	none	N				12
Capoccia-2009	mice	NR	NR	none	Y				9
Cheng-2013	mice	M	8	none	N				13
de Nigris-2007	mice	M	8	atherosclerosis	N				7
Duan-2020	mice	M & F	6 - 9	none	N				20
Finney-2010	mice	F	NR	none	Y				10
Gan-2009	mice	M	10	none	N				9
Gremmels-2014	mice	M	8-10	none	Y				14
Guerin-2015	mice	NR	NR	none	Y				15
Guerin-2017	mice	NR	NR	none	Y				17
Hao-2014	rabbits	M	8-12	none	N				14
Heeschen-2004	mice	NR	8 -10	none	Y				4
Hermann-2007	mice	F	8-10	none	Y				7
Huang-2014	mice	M	6	none	Y				14
Imada-2005	rats	NR	NR	none	N				5
Ishikane-2008	rats	M	8-12	none	N				8
Iwase-2005a	rats	M	NR	none	N				5
Iwase-2005b	rats	M	NR	none	N				5
Jeon-2016	mice	F	4	none	Y				16
Kim-2007	mice	NR	8	none	Y				7
Kimura-2014	mice	NR	adult	none	N				14
Krankel-2008	mice	NR	NR	none	N				8
Kubo-2007	mice	NR	12-15	none	N				7
Kubo-2012	mice	M	20-22 mo	none	N				12
Kuwahara-2013	mice	M	12	none	N				13
Landazuri-2016	mice	M	7-8	none	Y				16
Layman-2011	mice	NR	6-7	none	Y				11
Leroux-2010	mice	NR	NR	none	N				10
Leroyer-2009	mice	NR	NR	none	NR				9
Li-2003	mice	M	12-15 mo	none	N				3
Li-2006	rats	M	18	obese	N				6
Li-2010	mice	F	8	none	N				10
Li-2016	mice	M	6 mo	none	N				16
Li-2021	mice	NR	6-8	none	Y				21
Lian-2010	mice	NR	NR	none	Y				10
Liew-2018	mice	NR	8-12	diabetic obsese	N				18
Liu-2009	mice	NR	12 mo	atherosclerosis	N				9
Lu-2012	rats	NR	NR	diabetic	N				12
Mees-2011	mice	NR	8	none, diabetic, atherosclerosis	N				11
Meng-2010	rabbits	NR	NR	diabetic	N				10
Mikami-2013	rabbits	NR	NR	none	N				13
Mori-2007	mice	NR	NR	none	Y				7
Napoli-2005	mice	M	NR	none	N				5
Nigris-2007	rats	M	4	hypertension, none	N				7
Noh-2014	mice	M	6	none	N, Y				14
Oda-2010	mice	M	8	none	N				10
Oses-2009	mice	M	10-12	none	N				9
Otani-2008	rats	M	NR	none	N				8
Ozawa-2006	mice	M	8	none	N				6
Park-2018	rats	NR	3-4	none	N				18
Piao-2010	rats	M	NR	none	N				10
Qin-2008	mice	M	12 - 16	none	N				8
Rahman-2014	mice	NR	7-8	none	N				14
Ricles-2016	rats	M	11	none	N				16
Rojas-Torres-2020	mice	NR	9	none	Y				20
Rosova-2008	mice	NR	NR	none	Y				8
Sasaki-2006	mice	NR	8-10	none	Y				6
Shiba-2009	mice	M	8-10	none	NR				9
Sica-2006	mice	M	2 mo	diabetic, none	N				6
Silvestre-2003	mice	M	14	none, atherosclerosis	N				3
Sugihara-2007	mice	M	8	none	N				7
Sumi-2007	mice	M	30-35	none	N				7
Sun-2015	mice	NR	NR	none	Y				15
Sun-2017	mice	M	8	none	N				17
Takagi-2005	rats	M	8	none	N				5
Tanaka-2010	mice	M	8	none	N				10
Thej-2021	mice	NR	10-12	none	Y				21
Thomas-2020	mice	NR	NR	none	Y				20
Walter-2005	mice	NR	NR	none	Y				5
Wang-2019	mice	M	6	none	Y				19
Wu-2009	mice	M	8-10	none	N				9
Xiang-2017	mice	F	8-10	none	N				17
Yamada-2021	mice	M	12	none	N				21
Yan-2012	mice	M	NR	none	N				12
Yan-2013	mice	F	10	none	Y				13
Yao-2020	mice	M	10-12	none	Y				20
You-2006	mice	NR	NR	none	Y				6
Zhang-2008	mice	M	8-10	none	N				8
Zhang-2011	mice	F	8-10	none	N				11
Zhang-2012	mice	F	8	none	N				12
Zhuo-2010	rats	F	6-8. 60-64	none	N				10

## Sheet: study characteristics pt 2
Article Code	Control type	Treatment cell type	Recorded Timepoints (days)	Duration (post HLI induction) (days)	Timing of intervention post HLI ( *)	Injections per administration	Dose (total cells)	Admin route
Al-Rifai-2019	PBS	BMCs, MSCs	1, 3, 5, 7, 10, 15, 20, 28	28	4	1	5 × 10^5	i.m.
Amin-2010	PBS	MSCs	0, 7, 14, 21, 28	28	0	1	6 x 10^5	i.m.
Aranguren-2008	PBS	MNCs	1, 4, 6, 9, 12, 16, 21	21	0	2	1 x 10^6	i.m.
Beegle-2016	normosol	MSCs	0, 3, 7, 14, 21, 28, 35, 42, 49, 56, 63, 70 or 0, 7, 14, 21, 28, 35	70, 35	24	2	5 x 10^5	i.m.
Bogt-2012	PBS	MNCs	1, 3, 6, 9, 13, 20, 28	28	24	1	2 x 10^6, 5 x 10^5, 2 x 10^6	i.m., i.v.
Capoccia-2009	PBS	MNCs	0, 1, 7, 14, 21, 28	28	24	1	5 x 10^7	i.v.
Cheng-2013	PBS	MSCs	0, 1, 8, 15	15	24	2	3 x 10^5	i.m.
de Nigris-2007	PBS	BMCs	14	14	24	1	2 x 10^6	i.v.
Duan-2020	Saline	MSCs	0, 3, 7, 14, 21	21	0	1	1 x 10^7	i.m.
Finney-2010	EGM2	MNCs	0, 7, 14, 21, 28	28	NR	1	1 x 10^6	i.c.
Gan-2009	PBS	MNCs	0, 4, 7, 14	14	NR	3	3 x 10^6	i.m.
Gremmels-2014	vehicle	MSCs	0, 1, 4, 7, 14	14	24	5	1 x 10^5	i.m.
Guerin-2015	PBS	MSCs	10	10	24	2	1 x 10^6	i.m.
Guerin-2017	PBS	MSCs	?, 3, 10	10	24	2	1 x 10^5	i.m.
Hao-2014	saline	MNCs	28	28	7 days	1	1 x 10^7	i.m.
Heeschen-2004	untreated	MSCs	14	14	24	1	5 x 10^5	i.v.
Hermann-2007	untreated	MNCs	14	14	24	1	5 x 10^5	i.v.
Huang-2014	PBS	MSCs	0, 3, 7, 14, 21, 28	28	0	3	1 x 10^6	i.m.
Imada-2005	Saline	MNCs	0, 7, 14, 21, 28	28	3 days	1	2 x 10^7	i.v., i.m.
Ishikane-2008	PBS	MSCs	0, 7, 14, 21	21	NR	5	5 x 10^6	i.m.
Iwase-2005a	PBS	MNCs	0, 7, 14, 21	21	NR	5	5 x 10^6	i.m.
Iwase-2005b	PBS	MSCs, MNCs	0, 7, 14, 21	21	0	5	5 x 10^6	i.m.
Jeon-2016	medium	MSCs	0, 7, 14, 21, 28	28	0	4	3 x 10^6	i.m.
Kim-2007	PBS	MSCs	14	14	24	3	NR	i.m.
Kimura-2014	PBS	MSCs	0, 1, 3, 5, 7, 10, 14	14	24	4	NR	i.m.
Krankel-2008	PBS	MNCs	0, 1, 7, 14, 21	21	- 24	1	1 x 10^6	i.v.
Kubo-2007	PBS	MSCs	3, 7, 14	14	NR	4	4 x 10^6	i.m.
Kubo-2012	PBS	MNCs	14	14	NR	4	4 x 10^6	i.m.
Kuwahara-2013	PBS	BMCs	0, 1, 3, 7, 14, 21, 28	28	NR	3	1 x 10^7	i.m.
Landazuri-2016	PBS	MSCs	7	7	NR	1	1 x 10^6	i.m.
Layman-2011	PBS	BMCs	1, 7, 14, 21, 28, 56	56	NR	4	1 x 10^6	i.m.
Leroux-2010	saline	MSCs	1, 7, 15	15	48	>1	0.5 x 10^6	i.m.
Leroyer-2009	PBS	MNCs	14	14	5	1	1 x 10^6	i.v.
Li-2003	PBS	BMCs	14	14	NR	4	1 x 10^7	i.m.
Li-2006	PBS	BMCs	0, 7, 14, 28	28	NR	6	3 x 10^7	i.m.
Li-2010	saline	MSCs	0 ,10, 21	21	NR	5	5 x 10^6	i.m.
Li-2016	PBS	MSCs	0, 7, 14, 21	21	24	3	1 x 10^6	i.m.
Li-2021	saline	MSCs	0, 7, 14, 28	28	NR	1	1 x 10^5	i.a.
Lian-2010	DMEM	MSCs	0, 14, 21	21	0	4	3 x 10^6	i.m.
Liew-2018	PBS	MSCs	0, 1, 7, 14, 21	21	NR	5	1 x 10^6	i.m.
Liu-2009	PBS	BMCs	0, 1, 3, 6, 9, 12, 15, 18, 21, 24, 27, 30	30	0	1	2.5 x 10^7	i.a.
Lu-2012	PBS	MSCs	0, 7, 14	14	0	5	5 x 10^6	i.m.
Mees-2011	PBS	MNCs	14	14	24	1	1 x 10^6	i.v.
Meng-2010	PBS	MNCs	18	18	6 days	1	5 x 10^6	i.m.
Mikami-2013	saline	MSCs	-7, 1, 7, 28	28	7 days	6	6 x 10^6	i.m.
Mori-2007	saline	BMCs	7, 14	14	0	1	1 x 10^6	i.m.
Napoli-2005	PBS	BMCs	14	14	24	1	1.5 x 10^6	i.v.
Nigris-2007	PBS	BMCs	2, 15	15	24	1	2 x 10^7	i.v.
Noh-2014	PBS	MSCs	0, 2, 7, 14, 21, 28 or 0, 7, 14, 21	28, 21	0	1	2 x 10^6	i.p.
Oda-2010	saline	MNCs	7	7	NR	4	1 x 10^6	i.m.
Oses-2009	untreated	MSCs	8	8	48	1	5 x 10^5	i.m.
Otani-2008	PBS	MSCs	1, 7, 14	14	24	5	2 x 10^6	i.m.
Ozawa-2006	medium	BMCs	7	7	1 hour	1	1 x 10^7	NR
Park-2018	saline	MSCs	0, 7, 14, 28	28	0	4-5	1 x 10^7	i.m.
Piao-2010	medium	MSCs	0, 3, 7, 14	14	0	2	1 x 10^7	i.m.
Qin-2008	PBS	BMCs	1, 14, 28	28	24 , 14 days	4	8 x 10^6	i.m.
Rahman-2014	PBS	MSCs	0, 3, 7, 14, 21	21	4	3	2 x 10^6	i.m.
Ricles-2016	untreated	MSCs	1, 7, 14	14	24	1	1 x 10^6	i.m.
Rojas-Torres-2020	adjuvant	MNCs	0, 1, 7, 14, 21	21	24	3-4	1 x 10^6	i.m.
Rosova-2008	PBS	MSCs	0, 2, 5, 8, 11, 15	15	24	1	5 x 10^5	i.c.
Sasaki-2006	untreated	BMCs	14	14	24	5	5 x 10^5	i.v., i.m.
Shiba-2009	PBS	BMCs	0, 3, 7, 14, 21	21	24	1	5 x 10^6	i.m.
Sica-2006	PBS	BMCs	14	14	24	1	2 x 10^6	i.v.
Silvestre-2003	PBS	MNCs	28	28	NR	1	1 x 10^6, 1x 10^5, 1 x 10^6	i.v.
Sugihara-2007	saline	MNCs	0, 7, 14, 21, 28	28	0	4	1 x 10^6, 5 x 10^6	i.m.
Sumi-2007	PBS	BMCs	0, 1, 7, 14, 21	21	same day	3	1 x 10^6	i.m.
Sun-2015	PBS	MSCs	0,7, 14, 21	21	NR	4	3 x 10^6	i.m.
Sun-2017	PBS	MNCs	0, 3, 7, 14	14	24	2	4 x 10^6	NR
Takagi-2005	saline	MNCs	28	28	NR	6	1 x 10^7	i.m.
Tanaka-2010	saline	MNCs	0, 7, 14, 21, 28	28	0	4	5 x 10^6	i.m.
Thej-2021	vehicle	MSCs	28	28	2023-05-02	5	5 x 10^6	i.m.
Thomas-2020	saline	MSCs	0, 1, 7, 14, 21	21	0	1	5 x 10^4, 1 x 10^6	i.m.
Walter-2005	untreated	MNCs	14	14	24	1	5 x 10^5	i.v.
Wang-2019	PBS	MSCs	0, 14, 21	21	6	1	1 x 10^6	i.m.
Wu-2009	saline	BMCs	0, 21	21	NR	1	1 x 10^6	i.v.
Xiang-2017	DMEM	MSCs	0 ,3, 7, 14, 21	21	0	2	1 x 10^6	i.m.
Yamada-2021	PBS	MSCs	0, 7, 14, 21, 28	28	same day	3	1 x 10^6	i.m.
Yan-2012	PBS	MSCs	0, 1, 3, 7, 14, 21, 28	28	24	1	1 x 10^6	i.bm
Yan-2013	PBS	MSCs	0, 7, 14, 21, 28	28	NR	1	1 x 10^6	i.m.
Yao-2020	PBS	MSCs	0, 3, 7, 14, 21, 28	28	24	3	5 x 10^5	i.m.
You-2006	PBS	BMCs	14	14	24	1	1 x 10^6	i.v.
Zhang-2008	PBS	MNCs	0, 14, 28	28	same day	3	1 x 10^6	i.m.
Zhang-2011	PBS	MSCs	0, 10, 21	21	0	5	5 x 10^6	i.m.
Zhang-2012	saline	MSCs	21	21	NR	5	2 x 10^6	i.m.
Zhuo-2010	medium	MSCs	21	21	NR	5	5 x 10^6	i.m.

## Sheet: study characteristics pt3
Article Code	Donor Species	Disease donor	Allogenic (al), Autologous (aut), Xenogenic (xen)	Sex of donor	Age of donor (weeks*)	Cryopreservation (Y/N)
Al-Rifai-2019	humans	CLI	Xeno	M & F	42-74 years	Y
Amin-2010	mice	none	Allo	NR	45207	N
Aranguren-2008	mice	none	Allo	NR	NR	N
Beegle-2016	humans	none	Xeno	NR	NR	Y
Bogt-2012	mice	none	Allo	NR	NR	N
Capoccia-2009	humans	none	Xeno	NR	NR	Y
Cheng-2013	mice	none	Allo	NR	8	N
de Nigris-2007	mice	atherosclerosis	Auto	NR	NR	N
Duan-2020	mice	none	Allo	NR	NR	N
Finney-2010	humans	none	Xeno	NR	NR	N
Gan-2009	mice	none, DM	Allo	NR	10	N
Gremmels-2014	humans	none, CLI	Xeno	NR	NR	Y
Guerin-2015	humans	none	Xeno	NR	NR	Y
Guerin-2017	humans	CLI	Xeno	NR	NR	N
Hao-2014	rabbits	none	Auto	M	NR	N
Heeschen-2004	humans	none, ICMP	Xeno	M & F	Varied, unclear	N
Hermann-2007	humans	none	Xeno	M & F	NR	N
Huang-2014	mice	none	Allo	M	4-6	N
Imada-2005	rats	none	Allo	NR	NR	N
Ishikane-2008	rats	none	Allo	M	8-12	N
Iwase-2005a	rats	none	Allo	M	NR	N
Iwase-2005b	rats	none	Allo	M	NR	N
Jeon-2016	humans	none	Xeno	NR	NR	Y
Kim-2007	humans	none	Xeno	M & F	36-48 years	N
Kimura-2014	humans	none	Xeno	NR	NR	N
Krankel-2008	mice	none	Allo	NR	NR	N
Kubo-2007	mice	none	Allo	NR	NR	N
Kubo-2012	mice	none	Allo	M	3 mo, 20-22 mo	N
Kuwahara-2013	mice	none	Allo	M	8	N
Landazuri-2016	humans	none	Xeno	NR	NR	Y
Layman-2011	mice	none	Allo	NR	6-7	N
Leroux-2010	mice	none	Allo	NR	NR	Y
Leroyer-2009	mice	none	Allo	NR	NR	N
Li-2003	mice	none	Allo	M	12-15 mo	N
Li-2006	rats	none, obese	Allo	M	18	N
Li-2010	rats	none	Xeno	M	adult	N
Li-2016	mice	none	Allo	NR	NR	N
Li-2021	rats	none	Xeno	M	8-10	N
Lian-2010	humans	none	Xeno	NR	adult	Y
Liew-2018	mice	none	Allo	NR	8-12, adult	N
Liu-2009	mice	none	Allo	NR	8-12 mo	N
Lu-2012	rats	none	Allo	F	NR	N
Mees-2011	mice	none, diabetic, atherosclerosis	Allo	NR	NR	N
Meng-2010	rabbits	none	NR	NR	NR	N
Mikami-2013	rabbits	none	Auto	M	NR	N
Mori-2007	mice	none	Auto	NR	NR	N
Napoli-2005	mice	none	Auto	M	NR	N
Nigris-2007	rats	hypertension, none	Auto	M	4	N
Noh-2014	mice	none, CKD	Allo	NR	NR	N
Oda-2010	mice	none	Allo	NR	NR	N
Oses-2009	NR	none	NR	NR	NR	N
Otani-2008	rats	none	Allo	M	NR	N
Ozawa-2006	mice	none	Allo	M	8	N
Park-2018	rats	none	Allo	M	3-4	N
Piao-2010	rats	none	Allo	M	2 mo	N
Qin-2008	mice	none	Allo	NR	NR	N
Rahman-2014	mice	none	Allo	NR	6-8	N
Ricles-2016	rats	none	Allo	NR	8-10	N
Rojas-Torres-2020	humans	none	Xeno	NR	NR	N
Rosova-2008	humans	none	Xeno	NR	NR	N
Sasaki-2006	humans	ICMP	Xeno	NR	NR	N
Shiba-2009	mice	none	Allo	M	8-10	N
Sica-2006	mice	diabetes, none	Auto	M	2 mo	N
Silvestre-2003	mice	none, atherosclerosis	Allo	M	NR	N
Sugihara-2007	mice	none	Allo	M	8, 18 mo	N
Sumi-2007	mice	none	Allo	NR	NR	N
Sun-2015	humans	none	Xeno	NR	adult	Y
Sun-2017	mice	none	Allo	M	8	N
Takagi-2005	rats	none	Allo	NR	NR	N
Tanaka-2010	mice	none	Allo	M	8	N
Thej-2021	humans	none	Xeno	NR	NR	Y
Thomas-2020	humans	none	Xeno	NR	NR	N
Walter-2005	NR	none	NR	NR	NR	N
Wang-2019	humans	none	Xeno	NR	NR	Y
Wu-2009	mice	none	Allo	NR	6-10	N
Xiang-2017	humans	none	Xeno	NR	NR	Y
Yamada-2021	neonatal pigs, mice	none	Xeno, Allo	M, NR	14 days, NR	Y
Yan-2012	mice	diabetes, none	Allo	M	NR	N
Yan-2013	mice	none	Allo	NR	6-8	N
Yao-2020	mice	none	Allo	NR	NR	N
You-2006	mice	none, hypertension	Allo	NR	NR	N
Zhang-2008	mice	none	Allo	M	8-10	N
Zhang-2011	rats	none	Xeno	M	NR	N
Zhang-2012	mice	none	Allo	NR	NR	N
Zhuo-2010	rats	none	Allo	F	6-8, 60-64	N
