# Supplementary material for: Systematic review and meta-analysis of the effect of bone marrow-derived cell therapies on hind limb perfusion
Source: Dis Model Mech. 2024 May 24;17(5):dmm050632. doi: 10.1242/dmm.050632 (PMC11139036; doi:10.1242/dmm.050632)
Supplement: Table S4. [file dmm-17-050632-TableS4.xlsx]

## Sheet: reviewer 1
article code	reviewe initials	1 (Reporting) Is it mentioned that the experiment was randomised at any stage? (Y/N)	1 (Reporting) Comment	2 (Reporting) Is it mentioned that the experiment was masked at any stage? (Y/N)	2 (Reporting) Comment	3 (Reporting) Is a power / sample size calculation reported? (Y/N)	3 (Reporting) Comment	4 Is a conflict of interest statement reported? (Y/N)	4 (Reporting) Comment	5 Does the study mention a prespecified / preregisterd protocol? (Y/N)	5 (Reporting) Comment	1 (Bias) Was the allocation sequence adequately generated and applied?	1 (Bias) Comment	2 (Bias) Were the groups similar at baseline or adjusted for confounders?	2 (Bias) Comment	3 (Bias) Was the allocation adequately concealed?	3 (Bias) Comment	4 (Bias) Are the animals randomly housed during the experiment ?	4 (Bias) Comment	5 (Bias) Were the caregivers/ investigators during the course of the exp. adequately masked ?	5 (Bias) Comment	6 (Bias) Were animals selected at random during outcome assessment ?	6 (Bias) Comment	7 (Bias) Was the outcome assessment adequately masked ?	7 (Bias) Comment	8 (Bias) Were incomplete outcome data adequately addressed?	8 (Bias) Comment	9 (Bias) Is the study free of selective outcome reporting?	9 (Bias) Comment	10 (Bias) Was the study apparently free of other problems that could cause a high risk of bias?	10 (Bias) Comment
Al-Rifai-2019	RK	N	no info	N	no info	N	no info	Y	no conflict stated	N	ethical approcal, but no preregistration	?	no info	low	all male, same strain, same age, weight not reported	?	no info	?	no info	?	no info	?	no info	?	no info	low	all animals were included in analysis, n in methods matches with n in results	?	protocols were not preregistered, the methods did match the results	low	CoL statement present (none reported)
Amin-2010	RK	N	no info	N	no info	N	no info	Y	no conflict stated	N	ethical approcal, but no preregistration	?	no info	low	all male, same strain, combord, age in 2 weeks, weight not mentioned	?	no info	?	no info	?	no info	?	no info	?	no info	?	no info, n only stated once	?	protocols were not preregistered, the methods did match the results	low	CoL statement present (none reported)
Aranguren-2008	RK	N	no info	Y	masked outcome measurements (supp material)	N	no info	Y	conflict reported (about different experiment tho)	N	ethical approcal, but no preregistration	?	no info	?	age range 12-16 weeks	?	no info	?	no info	?	no info	?	no info	low	masked, see supp material	?	no info, n only stated once	?	protocols were not preregistered, the methods did match the results	high	Catherine M. Verfaillie is a consultant with Athersys Inc
Beegle-2016	RK	Y	histology	N	no info	N	no info	Y	no conflict stated	N	ethical approcal, but no preregistration	?	no info	?	only strain mentioned	?	no info	?	no info	?	no info	?	no info	?	no info	?	no info, n only stated once	?	protocols were not preregistered, the methods did match the results	low	CoL statement present (none reported)
Bogt-2012	RK	Y	allocation	N	no info	N	no info	Y	no conflict stated	N	ethical approcal, but no preregistration	?	not reported what method was used	low	most likely all males (see abstract), strain separated, same age	?	no info	?	no info	?	no info	?	no info	?	no info	?	no info, n only stated once	?	protocols were not preregistered, the methods did match the results	low	CoL statement present (none reported)
Capoccia-2009	RK	N	no info	Y	histology	N	no info	Y	conflict reported (about different experiment tho)	N	ethical approcal, but no preregistration	?	no info	?	only says strain	?	no info	?	no info	?	no info	?	no info	?	only histology	?	no info, n only stated once	?	protocols were not preregistered, the methods did match the results	high	This work was supported by an operating grant from Aldagen Inc.	0
Cheng-2013	RK	N	no info	N	no info	N	no info	Y	no conflict stated	N	ethical approcal, but no preregistration	?	no info	low	all male, same strain, age difference is 2 weeks, weight not reported	?	no info	?	no info	?	no info	?	no info	?	no info	?	no info, n only stated once	?	protocols were not preregistered, the methods did match the results	low	CoL statement present (none reported)
de Nigris-2007	RK	Y	The mice were then randomized to 3 interventions	Y	for outcome histology	N	no info	N	not reported	N	no info	?	not reported what method was used	low	all male, same strain, same age, weight not reported, same diet	?	no info	?	no info	?	no info	?	no info	?	no info	?	number of animals per group only mentioned in M&M (range in Results)	?	protocols were not preregistered, the methods did match the results	?	no CoI reported
Duan-2020	RK	N	no info	N	no info	N	no info	Y	no conflict stated	N	ethical approcal, but no preregistration	?	no info	?	male and female mice not reported to be separated, age difference 3 weeks, same strain, weight not mentioned	?	no info	?	no info	?	no info	?	no info	?	no info	?	no info, n only stated once	?	protocols were not preregistered, the methods did match the results	low	CoL statement present (none reported)
Finney-2010	RK	N	no info	N	no info	N	no info	Y	no conflict stated	N	ethical approcal, but no preregistration	?	no info	?	all female, same strain, age nor weight were mentioned	?	no info	?	no info	?	no info	?	no info	?	no info	?	no info, n only stated once	?	protocols were not preregistered, the methods did match the results	low	CoL statement present (none reported)
Gan-2009	RK	N	no info	N	no info	N	no info	Y	no conflict stated	N	ethical approcal, but no preregistration	?	no info	?	sex not reported, strain and age are same	?	no info	?	no info	?	no info	?	no info	?	no info	?	no info, n only stated once	?	protocols were not preregistered, the methods did match the results	low	CoL statement present (none reported)
Gremmels-2014	RK	N	no info	N	no info	N	no info	Y	no conflict stated	N	ethical approcal, but no preregistration	?	no info	low	all male, 2 week age diff, same strain, weight not reported	?	no info	?	no info	?	no info	?	no info	?	no info	?	no info, n very vague	?	protocols were not preregistered, the methods did match the results	low	CoL statement present (none reported)
Guerin-2015	RK	N	no info	N	no info	N	no info	Y	no conflict stated	N	no info	?	no info	?	just says nude mice	?	no info	?	no info	?	no info	?	no info	?	no info	?	no info, n very vague	?	protocols were not preregistered, the methods did match the results	low	CoL statement present (none reported)
Guerin-2017	RK	N	no info	N	no info	N	no info	Y	no conflict stated	N	no info	?	no info	?	just says nude mice	?	no info	?	no info	?	no info	?	no info	?	no info	?	n not stated at all	?	protocols were not preregistered, the methods did match the results	low	CoL statement present (none reported)
Hao-2014	RK	Y	allocation	Y	masking of treatment assignment	N	no info	Y	no conflict stated	N	ethical approcal, but no preregistration	?	not reported what method was used	low	all male, same strain and weight, age not reported	?	no info	?	no info	?	no info	?	no info	?	no info	low	all animals were included in analysis, n in methods matches with n in results	?	protocols were not preregistered, the methods did match the results	low	CoL statement present (none reported)
Heeschen-2004	RK	N	no info	Y	mask assessment of BM-MNCs characteristics	N	no info	N	not reported	N	no info	?	no info	?	sex not reported, same strain, comorbidity, age difference is 2 weeks, weight ranges from 18g to 22g	?	no info	?	no info	?	only assesment of BM-MNCs masked not in vivo animals	?	no info	?	no info	?	no info, n only stated once	?	protocols were not preregistered, the methods did match the results	?	no CoI reported
Hermann-2007	RK	Y	Histology	N	no info	N	no info	N	not reported	N	ethical approcal, but no preregistration	?	no info	low	all female, same stain, age diff 2 weeks, weight same	?	no info	?	no info	?	no info	?	no info	?	no info	?	no info, n only stated once	?	protocols were not preregistered, the methods did match the results	?	no CoI reported
Huang-2014	RK	Y	The animals were randomized into the following groups	N	no info	N	no info	Y	no conflict stated	N	ethical approcal, but no preregistration	?	not reported what method was used	low	all male, same strain, same age, weight not mentioned	?	no info	?	no info	?	no info	?	no info	?	no info	low	all animals were included in analysis, n in methods matches with n in results	?	protocols were not preregistered, the methods did match the results	low	CoL statement present (none reported)
Imada-2005	RK	N	no info	N	no info	N	no info	N	not reported	N	no info	?	no info	?	it just says rats	?	no info	?	no info	?	no info	?	no info	?	no info	low	all animals were included in analysis, n in methods matches with n in results	?	protocols were not preregistered, the methods did match the results	?	no CoI reported
Ishikane-2008	RK	Y	allocation and histology	N	no info	N	no info	Y	no conflict stated	N	ethical approcal, but no preregistration	?	not reported what method was used	?	all male, but Lewis rats age range >20%	?	no info	?	no info	?	no info	?	no info	?	no info	low	all animals were included in analysis, n in methods matches with n in results	?	protocols were not preregistered, the methods did match the results	low	CoL statement present (none reported)
Iwase-2005-A	RK	Y	allocation and histology	N	no info	N	no info	N	not reported	N	ethical approcal, but no preregistration	?	not reported what method was used	low	all male, same wieght, strain, age not reported	?	no info	?	no info	?	no info	?	no info	?	no info	?	no info, n only stated once	?	protocols were not preregistered, the methods did match the results	?	no CoI reported
Iwase-2005-C	RK	Y	allocation and histology	Y	cell survival	N	no info	N	not reported	N	ethical approcal, but no preregistration	?	not reported what method was used	low	all male, same wieght, strain, age not reported	?	no info	?	no info	?	no info	?	no info	?	no info	?	no info, n only stated once	?	protocols were not preregistered, the methods did match the results	?	no CoI reported
Jeon-2016	RK	Y	Immediately after arterial dissection, athymic mice were randomly assigned to one of three experimental groups	N	no info	N	no info	N	not reported	N	no info	?	not reported what method was used	low	all female, same strain, same age, weight 15-18g	?	no info	?	no info	?	no info	?	no info	?	no info	?	no info, n only stated once	?	protocols were not preregistered, the methods did match the results	?	no CoI reported
Kim-2007	RK	Y	allocation, in abstract	N	no info	N	no info	N	not reported	N	no info	?	not reported what method was used	?	sex not reported, same age, strain	?	no info	?	no info	?	no info	?	no info	?	no info	?	no info, n only stated once	?	protocols were not preregistered, the methods did match the results	?	no CoI reported
Kimura-2014	RK	N	no info	N	no info	N	no info	Y	no conflict stated	N	no info	?	no info	?	sex not reported, same strain, age as adult, weight not reported	?	no info	?	no info	?	no info	?	no info	?	no info	?	n not stated at all	?	protocols were not preregistered, the methods did match the results	low	CoL statement present (none reported)
Krankel-2008	RK	N	no info	N	no info	N	no info	Y	no conflict stated	N	ethical approcal, but no preregistration	?	no info	?	only strain and species reported	?	no info	?	no info	?	no info	?	no info	?	no info	low	all animals were included in analysis, n in methods matches with n in results	?	protocols were not preregistered, the methods did match the results	low	CoL statement present (none reported)
Kubo-2007	RK	Y	Mice were divided randomly into three groups	N	no info	N	no info	N	not reported	N	no info	?	not reported what method was used	?	all male, same strain, age difference 3 weeks, weight not reported. but unclear if any GPF mice received ischemia	?	no info	?	no info	?	no info	?	no info	?	no info	low	all animals were included in analysis, n in methods matches with n in results	?	protocols were not preregistered, the methods did match the results	?	no CoI reported
Kubo-2012	RK	Y	for histology	N	no info	N	no info	N	not reported	N	no info	?	no info	low	aged mice in wide age range 20-22 months, can give differences in e.g. tumor incidence	?	no info	?	no info	?	no info	?	no info	?	no info	?	groups have unequal n's without explanation in OM flow rate	?	protocols were not preregistered, the methods did match the results	?	no CoI reported
Kuwahara-2013	RK	Y	allocation	N	no info	N	no info	Y	no conflict stated	N	ethical approcal, but no preregistration	?	not reported what method was used	low	all male, same strain and age, weight not reported	?	no info	?	no info	?	no info	?	no info	?	no info	high	M&M states n=5 per group, results state 5-7 per group, extra mice not explained	?	protocols were not preregistered, the methods did match the results	low	CoL statement present (none reported)
Landazuri-2016	RK	Y	for encapsulation	N	no info	N	no info	Y	no conflict stated	N	ethical approcal, but no preregistration	?	no info	low	all male, same comorbidity, same age, weight not mentioned	?	no info	?	no info	?	no info	?	no info	?	no info	?	no info, n only stated once	?	protocols were not preregistered, the methods did match the results	low	CoL statement present (none reported)
Layman-2011	RK	Y	allocation	N	no info	N	no info	Y	no conflict stated	N	no info	?	not reported what method was used	?	sex not reported, same age, strain	?	no info	?	no info	?	no info	?	no info	?	no info	low	all animals were included in analysis, n in methods matches with n in results	?	protocols were not preregistered, the methods did match the results	low	CoL statement present (none reported)
Leroux-2010	RK	Y	allocation	N	no info	N	no info	N	not reported	N	no info	?	not reported what method was used	?	only says mice	?	no info	?	no info	?	no info	?	no info	?	no info	?	n only in results, unclear division in groups. 6 mice used for intermediate terminal experiments at day 7 without explanation on selection procedure	?	protocols were not preregistered, the methods did match the results	?	no CoI reported
Leroyer-2009	RK	N	no info	N	no info	N	no info	Y	no conflict stated	N	no info	?	no info	?	only says mice	?	no info	?	no info	?	no info	?	no info	?	no info	?	n only once, mesures on day 15 have less animals due to histolgy assay	?	protocols were not preregistered, the methods did match the results	low	CoL statement present (none reported)
Li-2003	RK	N	no info	N	no info	N	no info	N	disclosures says nothing about conflict, just stated grants??	N	ethical approcal, but no preregistration	?	no info	low	all male, same strain, age 3 months apart, weight not reported	?	no info	?	no info	?	no info	?	no info	?	no info	low	all animals were included in analysis, n in methods matches with n in results	?	protocols were not preregistered, the methods did match the results	?	Discloruses says nothing about conflict, just stated grants??
Li-2006	RK	Y	Animals and histology was randomised	Y	for outcome histology	N	no info	N	not reported	N	no info	?	not reported what method was used	low	all male, same age, same strain, rats devided by weight in fatty and lean, although weight not specified	?	no info	?	no info	?	no info	?	no info	?	no info	low	all animals were included in analysis, n in methods matches with n in results	?	protocols were not preregistered, the methods did match the results	?	no CoI reported
Li-2010	RK	N	no info	Y	cell apoptosis	N	no info	Y	no conflict stated	N	ethical approcal, but no preregistration	?	no info	low	all female, same age, strain and weight	?	no info	?	no info	?	no info	?	no info	?	only cell death	low	all animals were included in analysis, n in methods matches with n in results	?	protocols were not preregistered, the methods did match the results	low	CoL statement present (none reported)
Li-2016	RK	Y	Mice were randomly divided into four groups.	N	no info	N	no info	Y	no conflict stated	N	ethical approcal, but no preregistration	?	not reported what method was used	low	all male, same strain, same age, weight not reported	?	no info	?	no info	?	no info	?	no info	?	no info	?	no info, n only stated once	?	protocols were not preregistered, the methods did match the results	low	CoL statement present (none reported)
Li-2021	RK	Y	allocation	Y	assessment of necrotic scors	N	no info	Y	no conflict stated	N	no info	?	not reported what method was used	?	for nude mice sex not specified, same strain, age and weight	?	no info	?	no info	?	no info	?	no info	?	assessment was masked in limb evaluation but unclear if also in LDPI	?	n not stated at all	?	protocols were not preregistered, the methods did match the results	low	CoL statement present (none reported)
Lian-2010	RK	Y	histology	N	no info	N	no info	Y	no conflict stated	N	no info	?	no info	?	only strain is mentioned	?	no info	?	no info	?	no info	?	no info	?	no info	?	n only once, mesures on day 15 have less animals due to histolgy assay	?	protocols were not preregistered, the methods did match the results	low	CoL statement present (none reported)
Liew-2018	RK	N	no info	N	no info	N	no info	Y	no conflict stated	N	ethical approcal, but no preregistration	?	no info	?	sex not reported, same strain and age 8-12 weeks	?	no info	?	no info	?	no info	?	no info	?	no info	?	no info, n only stated once	?	protocols were not preregistered, the methods did match the results	high	COI declared\
Liu-2009	RK	N	no info	N	no info	N	no info	N	not reported	N	no info	?	no info	?	sex not reported, same strain and age, weight not reported	?	no info	?	no info	?	no info	?	no info	?	no info	low	Number of animals for each experiment in methods and results	?	protocols were not preregistered, the methods did match the results	?	no CoI reported
Lu-2012	RK	Y	allocation and histology	N	no info	N	no info	Y	no conflict stated	N	ethical approcal, but no preregistration	?	no info	?	sex not reported, weight and strain are same, age not reported	?	no info	?	no info	?	no info	?	no info	?	no info	?	no info, n only stated once	?	protocols were not preregistered, the methods did match the results	low	CoL statement present (none reported)
Mees-2011	RK	N	no info	N	no info	N	no info	N	not reported	N	ethical approcal, but no preregistration	?	no info	?	sex not reported, same strain, age and comorbidity	?	no info	?	no info	?	no info	?	no info	?	no info	?	no info, n only stated once	?	protocols were not preregistered, the methods did match the results	?	no CoI reported
Meng-2010	RK	Y	allocation	Y	in vitro only	N	no info	N	not reported	N	ethical approcal, but no preregistration	?	not reported what method was used	?	sex not reported, weight and strain are same, age not reported	?	no info	?	no info	?	no info	?	no info	?	no info	low	all animals were included in analysis, n in methods matches with n in results	?	protocols were not preregistered, the methods did match the results	?	no CoI reported
Mikami-2013	RK	Y	rabbit allocation was randomised, histology and random LBF measurements	Y	angiograpy was done masked	N	no info	Y	no conflict stated	N	ethical approcal, but no preregistration	?	not reported what method was used	low	all male, same strain, weight 3 - 3,5 kg	?	no info	?	no info	?	no info	?	LBF was randomised (doesn't say how) also not an outcome we are using	?	Only in angiogrpahy	high	4 used rabbits not accounted for	?	protocols were not preregistered, the methods did match the results	low	CoL statement present (none reported)
Mori-2007	RK	N	no info	N	no info	N	no info	N	not reported	N	ethical approcal, but no preregistration	?	no info	?	only strain and species reported	?	no info	?	no info	?	no info	?	no info	?	no info	?	no info, n only stated once	?	protocols were not preregistered, the methods did match the results	?	no CoI reported
Napoli-2005	RK	Y	allocation and histology	Y	histology	N	no info	Y	conflict reported (about different experiment tho)	N	ethical approcal, but no preregistration	?	not reported what method was used	?	all male, same strain, no age not weight reported	?	no info	?	no info	?	no info	?	no info	?	no info	low	all animals were included in analysis, n in methods matches with n in results	?	protocols were not preregistered, the methods did match the results	high	helped develop and has a financial interest in a commercially available dietary supplement that contains some of the amino acids and antioxidants studied in this work.
Nigris-2007	RK	Y	allocation and histology	Y	histology	N	no info	Y	no conflict stated	N	ethical approcal, but no preregistration	?	not reported what method was used	low	all male, seperated by strain, same age, weight not reported	?	no info	?	no info	?	no info	?	no info	?	no info	low	all animals were included in analysis, n in methods matches with n in results	?	protocols were not preregistered, the methods did match the results	low	CoL statement present (none reported)
Noh-2014	RK	Y	histology	Y	histology	N	no info	Y	no conflict stated	N	ethical approcal, but no preregistration	?	not reported what method was used	low	all male, strains were seperated, same age, weight not reported	?	no info	?	no info	?	no info	?	no info	?	no info	?	n not stated at all	?	protocols were not preregistered, the methods did match the results	low	CoL statement present (none reported)
Oda-2010	RK	N	no info	N	no info	N	no info	Y	no conflict stated	N	ethical approcal, but no preregistration	?	no info	low	all male, same age, weight, strain	?	no info	?	no info	?	no info	?	no info	?	no info	high	no info, n only stated once	?	protocols were not preregistered, the methods did match the results	low	CoL statement present (none reported)
Oses-2009	RK	N	no info	N	no info	N	no info	Y	no conflict stated	N	no info	?	no info	low	all male, same strain and age, weight not reported	?	no info	?	no info	?	no info	?	no info	?	no info	high	n not stated at all	?	protocols were not preregistered, the methods did match the results	low	CoL statement present (none reported)
Otani-2008	RK	Y	allocation and histology	N	no info	N	no info	N	not reported	N	ethical approcal, but no preregistration	?	not reported what method was used	low	all male, same strain, age, weight not reported	?	no info	?	no info	?	no info	?	no info	?	no info	low	no info, n only stated once	?	protocols were not preregistered, the methods did match the results	?	no CoI reported
Ozawa-2006	RK	N	no info	N	no info	N	no info	N	not reported	N	ethical approcal, but no preregistration	?	no info	low	all male, same age, weight, strain	?	no info	?	no info	?	no info	?	no info	?	no info	low	no info, n only stated once	?	protocols were not preregistered, the methods did match the results	?	no CoI reported
Park-2018	RK	Y	histology and MTT assay	N	no info	N	no info	Y	no conflict stated	N	ethical approcal, but no preregistration	?	not reported what method was used	?	sex not reported, same age and strain	?	no info	?	no info	?	no info	?	no info	?	no info	?	no info, n only stated once	?	protocols were not preregistered, the methods did match the results	low	CoL statement present (none reported)
Piao-2010	RK	Y	histolgy was randomised	Y	cell counting	N	no info	N	not reported	N	ethical approcal, but no preregistration	?	not reported what method was used	low	all male, same strain and weight, age not reported	?	no info	?	no info	?	not reported what method was used	?	no info	?	no info	?	no info, n only stated once	?	protocols were not preregistered, the methods did match the results	?	no CoI reported
Qin-2008	RK	Y	treatment allocation and measurement	N	no info	N	no info	N	not reported	N	ethical approcal, but no preregistration	?	not reported what method was used	low	all male, same strain, same age, weight not reported	?	no info	?	no info	?	no info	?	not reported what method was used	?	no info	?	n not stated at all	?	protocols were not preregistered, the methods did match the results	?	no CoI reported
Rahman-2014	RK	Y	histology	N	no info	N	no info	Y	no conflict stated	N	ethical approcal, but no preregistration	?	no info	?	sex not reported, same age and strain, weight not reported	?	no info	?	no info	?	no info	?	no info	?	no info	?	no info, n only stated once	?	protocols were not preregistered, the methods did match the results	low	CoL statement present (none reported)
Ricles-2016	RK	N	no info	N	no info	N	no info	Y	no conflict stated	N	ethical approcal, but no preregistration	?	no info	low	all male, same age weight and strain	?	no info	?	no info	?	no info	?	no info	?	no info	?	n not stated at all	?	protocols were not preregistered, the methods did match the results	low	CoL statement present (none reported)
Rojas-Torres-2020	RK	N	equally, but not randomly	N	no info	N	no info	Y	reported relations and no conflicts	N	ethical approcal, but no preregistration	?	not reported what method was used	low	all female, same strain and age, weight not reported	?	no info	?	no info	?	no info	?	no info	?	no info	low	N of mice very clearly specified + deaths described	?	protocols were not preregistered, the methods did match the results	high	study was suported by company owning the patent for the cell solution
Rosova-2008	RK	N	no info	N	no info	N	no info	Y	no conflict stated	N	ethical approcal, but no preregistration	?	no info	?	only strain reported	?	no info	?	no info	?	no info	?	no info	?	no info	?	n not stated at all	?	protocols were not preregistered, the methods did match the results	low	CoL statement present (none reported)
Sasaki-2006	RK	N	no info	N	no info	N	no info	Y	conflict reported (about different experiment tho)	N	no info	?	no info	?	sex not reported, same strain, age, comorbidity	?	no info	?	no info	?	no info	?	no info	?	no info	?	no info, n only stated once	?	protocols were not preregistered, the methods did match the results	high	Col was reported but about part of the study we aren't using
Shiba-2009	RK	N	no info	Y	All measurements were double masked	N	no info	Y	no conflict stated	N	ethical approcal, but no preregistration	?	no info	?	All male, same age, strain not separated	?	no info	?	no info	?	no info	?	no info	low	all measurements were double masked	?	no info, n only stated once	?	protocols were not preregistered, the methods did match the results	low	CoL statement present (none reported)
Sica-2006	RK	Y	allocation and histology	Y	blood perfusion	N	no info	N	not reported	N	ethical approcal, but no preregistration	?	not reported what method was used	low	all male, same age, strain, weight not reported	?	no info	?	no info	?	no info	?	no info	low	blood flow was measured masked	?	no info, n only stated once	?	protocols were not preregistered, the methods did match the results	?	no CoI reported
Silvestre-2003	RK	N	no info	N	no info	N	no info	N	not reported	N	no info	?	no info	low	all male, same age, strain, weight not reported	?	no info	?	no info	?	no info	?	no info	?	no info	low	all animals were included in analysis, n in methods matches with n in results	?	protocols were not preregistered, the methods did match the results	?	no CoI reported
Sugihara-2007	RK	N	no info	N	no info	N	no info	N	not reported	N	no info	?	no info	low	all male, same strain and weight, age not reported	?	no info	?	no info	?	no info	?	no info	?	no info	?	no info, n only stated once	?	methods are extremely vague	?	no CoI reported
Sumi-2007	RK	N	random only about field selection for histology, not about treatment	N	no info	N	no info	N	not reported	N	ethical approcal, but no preregistration	?	no info	low	all male, age and strain are same, weight not reported	?	no info	?	no info	?	no info	?	no info	?	no info	?	no info, n only stated once	?	protocols were not preregistered, the methods did match the results	?	no CoI reported
Sun-2015	RK	Y	allocation	N	no info	N	no info	Y	no conflict stated	N	ethical approcal, but no preregistration	?	not reported what method was used	?	sex not reported, only strain stated	?	no info	?	no info	?	no info	?	no info	?	no info	high	results showed lower n, no explaination	?	protocols were not preregistered, the methods did match the results	low	CoL statement present (none reported)
Sun-2017	RK	N	no info	N	no info	N	no info	Y	no conflict stated	N	no info	?	no info	low	all male, same age, weight, strain	?	no info	?	no info	?	no info	?	no info	?	no info	?	n not stated at all	?	protocols were not preregistered, the methods did match the results	low	CoL statement present (none reported)
Takagi-2005	RK	Y	allocation and histology	N	no info	N	no info	N	not reported	N	no info	?	not reported what method was used	low	all male, same age and strain, weight not reported	?	no info	?	no info	?	no info	?	no info	?	no info	?	no info, n only stated once	?	protocols were not preregistered, the methods did match the results	?	no CoI reported
Tanaka-2010	RK	N	no info	N	no info	N	no info	Y	no conflict stated	N	ethical approcal, but no preregistration	?	no info	low	all male, same age and strain, weight not reported	?	no info	?	no info	?	no info	?	no info	?	no info	?	no info, n only stated once	?	protocols were not preregistered, the methods did match the results	low	CoL statement present (none reported)
Thej-2021	RK	N	no info	Y	The evaluation wascarried out by masked pathologists who were not awareto which group the animals were allocated.	N	no info	Y	no conflict stated	N	ethical approcal, but no preregistration	?	no info	?	sex not reported, same strain and age 10-12 weeks	?	no info	?	no info	?	no info	?	no info	?	no info	?	n not stated at all	?	protocols were not preregistered, the methods did match the results	high	Authurs state no conflicts, but the provider of the MSCs, Stempeucel, is listed as funder
Thomas-2020	RK	N	no info	Y	necrosis scoring was done masked	N	no info	Y	no conflict stated	N	no info	?	no info	?	just says nude mice	?	no info	?	no info	?	no info	?	no info	?	only necrosis was done masked	low	all animals were included in analysis, n in methods matches with n in results	?	protocols were not preregistered, the methods did match the results	low	CoL statement present (none reported)
Walter-2005	RK	N	no info	Y	transmigrated cells were counted by independent investigatorsmasked to treatment.	N	no info	N	not reported	N	no info	?	no info	?	sex not reported, same age and strain	?	no info	?	no info	?	no info	?	no info	?	no info	?	no info, n only stated once	?	methods are extremely vague	?	no CoI reported
Wang-2019	RK	N	no info	N	no info	N	no info	Y	no conflict stated	N	ethical approcal, but no preregistration	?	no info	low	all male, same age and strain, weight not reported	?	no info	?	no info	?	no info	?	no info	?	no info	low	all animals were included in analysis, n in methods matches with n in results	?	protocols were not preregistered, the methods did match the results	low	CoL statement present (none reported)
Wu-2009	RK	N	no info	N	no info	N	no info	N	not reported	N	ethical approcal, but no preregistration	?	no info	low	all male, same age and strain, weight not reported	?	no info	?	no info	?	no info	?	no info	?	no info	low	all animals were included in analysis, n in methods matches with n in results	?	protocols were not preregistered, the methods did match the results	?	no CoI reported
Xiang-2017	RK	N	no info	N	no info	N	no info	N	not reported	N	no info	?	no info	low	all female, same age and strain, weight not reported	?	no info	?	no info	?	no info	?	no info	?	no info	?	no info, n only stated once	?	protocols were not preregistered, the methods did match the results	?	no CoI reported
Yamada-2021	RK	N	no info	N	no info	N	no info	N	not reported	N	ethical approcal, but no preregistration	?	no info	low	all male, same age and strain, weight not reported	?	no info	?	no info	?	no info	?	no info	?	no info	?	no info, n only stated once	?	protocols were not preregistered, the methods did match the results	?	no CoI reported
Yan-2012	RK	N	random only about field selection for histology, not about treatment	Y	histology	N	no info	Y	no conflict stated	N	ethical approcal, but no preregistration	?	no info	?	all male, same strain, no age not weight reported	?	no info	?	no info	?	no info	?	only histology	?	only histology	?	no info, n only stated once	?	protocols were not preregistered, the methods did match the results	low	CoL statement present (none reported)
Yan-2013	RK	Y	allocation	N	no info	N	no info	Y	conflict reported (about different experiment tho)	N	ethical approcal, but no preregistration	?	not reported what method was used	low	all female, same age, strain and weight not reported	?	no info	?	no info	?	no info	?	no info	?	no info	low	all animals were included in analysis, n in methods matches with n in results	?	protocols were not preregistered, the methods did match the results	low	COI statement mentions patent filing for patent unrelated to HI experiments
Yao-2020	RK	Y	allocation and histology	Y	histology	N	no info	Y	no conflict stated	N	ethical approcal, but no preregistration	?	not reported what method was used	low	all male, same age and strain, weight not reported	?	no info	?	no info	?	no info	?	no info	?	only during histology	?	no info, n only stated once	?	protocols were not preregistered, the methods did match the results	low	CoL statement present (none reported)
You-2006	RK	N	no info	N	no info	N	no info	Y	no conflict stated	N	ethical approcal, but no preregistration	?	no info	?	sex not reported, same age, strain and weight not reported	?	no info	?	no info	?	no info	?	no info	?	no info	?	no info, n only stated once	?	protocols were not preregistered, the methods did match the results	low	CoL statement present (none reported)
Zhang-2008	RK	Y	allocation and histology	N	no info	N	no info	N	not reported	N	ethical approcal, but no preregistration	?	not reported what method was used	low	all male, same age, weight, strain	?	no info	?	no info	?	no info	?	no info	?	no info	low	all animals were included in analysis, n in methods matches with n in results	?	protocols were not preregistered, the methods did match the results	?	no CoI reported
Zhang-2011	RK	N	no info	Y	morphometric analysis masked to treatment	N	no info	Y	no conflict stated	N	ethical approcal, but no preregistration	?	no info	low	all female, same age and strain, weight not reported	?	no info	?	no info	?	no info	?	no info	?	no info	low	all animals were included in analysis, n in methods matches with n in results	?	protocols were not preregistered, the methods did match the results	low	CoL statement present (none reported)
Zhang-2012	RK	N	no info	Y	histology	N	no info	Y	no conflict stated	N	ethical approcal, but no preregistration	?	no info	low	all female, same age and strain, weight not reported	?	no info	?	no info	?	no info	?	no info	?	only histology	low	all animals were included in analysis, n in methods matches with n in results	?	protocols were not preregistered, the methods did match the results	low	CoL statement present (none reported)
Zhuo-2010	RK	Y	allocation and histology	Y	histology	N	no info	N	disclosures says nothing about conflict, just stated grants??	N	no info	?	not reported what method was used	?	age range in young group >20% (6-8 weeks). sex and strain equal	?	no info	?	no info	?	no info	?	no info	?	only histology	low	all animals were included in analysis, n in methods matches with n in results	?	protocols were not preregistered, the methods did match the results	?	no CoI reported

## Sheet: reviewer 2
article code	reviewe initials	1 (Reporting) Is it mentioned that the experiment was randomised at any stage? (Y/N)	1 (Reporting) Comment	2 (Reporting) Is it mentioned that the experiment was masked at any stage? (Y/N)	2 (Reporting) Comment	3 (Reporting) Is a power / sample size calculation reported? (Y/N)	3 (Reporting) Comment	4 Is a conflict of interest statement reported? (Y/N)	4 (Reporting) Comment	5 Does the study mention a prespecified / preregisterd protocol? (Y/N)	5 (Reporting) Comment	1 (Bias) Was the allocation sequence adequately generated and applied?	1 (Bias) Comment	2 (Bias) Were the groups similar at baseline or adjusted for confounders?	2 (Bias) Comment	3 (Bias) Was the allocation adequately concealed?	3 (Bias) Comment	4 (Bias) Are the animals randomly housed during the experiment ?	4 (Bias) Comment	5 (Bias) Were the caregivers/ investigators during the course of the exp. adequately masked ?	5 (Bias) Comment	6 (Bias) Were animals selected at random during outcome assessment ?	6 (Bias) Comment	7 (Bias) Was the outcome assessment adequately masked ?	7 (Bias) Comment	8 (Bias) Were incomplete outcome data adequately addressed?	8 (Bias) Comment	9 (Bias) Is the study free of selective outcome reporting?	9 (Bias) Comment	10 (Bias) Was the study apparently free of other problems that could cause a high risk of bias?	10 (Bias) Comment
Al-Rifai-2019	KW	N	no info	N	no info	N	no info	Y		N	ethical approval, but no preregistration	?	no info	low	males only, all 11 weeks old, same strain	?	no info	?	no info	?	no info	?	no info	?	no info	low	for perfusion data numbers of animals in M&M match the results	?	no protocol mentioned	low
Amin-2010	KW	N	no info	N	no info	N	no info	Y	no conflict stated	N	ethical approval, but no preregistration	?	no info	low	males only, 8-10 weeks old, same strain	?	no info	?	no info	?	no info	?	no info	?	no info	?	total number of animals in M&M 56, but only 6 mice per groups mentioned in results?	?	no protocol mentioned	low
Aranguren-2008	KW	N	no info (random microscopic fields is not relevant)	Y	masking of outcome measurements	N	no info	Y	with conflict	N	ethical approval, but no preregistration	?	no info	?	males only, same strain, large age range (12-16 weeks)	?	no info	?	no info	?	no info	?	no info	low	tests were performed by persons not aware of the treatment condition.	?	number mentioned only in results and as a range	?	no protocol mentioned	high	conflict of interest described
Beegle-2016	KW	Y	random microscope fields	N	no info	N	no info	Y	no conflict stated	N	ethical approval, but no preregistration	?	no info	?	sex not reported	?	no info	?	no info	?	no info	?	no info	?	no info	?	number mentioned only in results	?	no protocol mentioned	low
Bogt-2012	KW	Y	random allocation mentioned	N	no info	N	no info	Y	no conflict stated	N	ethical approval, but no preregistration	?	method not mentioned	low	males only, 10-12 weeks old, same strain	?	no info	?	no info	?	no info	?	no info	?	no info	?	number mentioned only in M&M	?	no protocol mentioned	low
Capoccia-2009	KW	N	no info	Y	masked capillary counting	N	no info	Y	with conflict	N	ethical approval, but no protocol	?	no info	?	sex not reported	?	no info	?	no info	?	no info	?	no info	?	not enough info	?	number mentioned only in results	?	no protocol mentioned	high	conflict of interest described
Cheng-2013	KW	N	no info	N	no info	N	no info	Y		N	ethical approval, but no preregistration	?	no info	low	males only, all 8 weeks old, same strain	?	no info	?	no info	?	no info	?	no info	?	no info	?	number of animals only mentioned in M&M	?	no protocol mentioned	low
de Nigris-2007	KW	y	animals were randomly selected	Y	for outcome histology	N	no info	N	no info	N	no info	?	method not mentioned	low	males only, all 8 weeks old, same strain	?	no info	?	no info	?	no info	?	no info	?	only mentioned for histology	?	number of animals PER GROUP only mentioned in M&M	?	no protocol mentioned	?	no COI statement reported
Duan-2020	KW	N	no info	N	no info	N	no info	Y		N	ethical approval, but no preregistration	?	no info	?	mixed sex, ratio not given	?	no info	?	no info	?	no info	?	no info	?	no info	?	number of animals only mentioned in results and as a range	?	no protocol mentioned	low
Finney-2010	FR	N	no info	N	no info	N	no info	Y	no info	N	ethical approval, but no preregistration	?	no info	?	sex not reported	?	no info	?	no info	?	no info	?	no info	?	only in vitro data was masked	?	number of animals only mentioned in results	?	no protocol mentioned	low
Gan-2009	JR	N	no info	N	no info	N	no info	Y	no conflict stated	N	ethical approval, but no preregistration	?	no info	?	all 10 weeks, same strain, sex not reported	?	no info	?	no info	?	no info	?	no info	?	no info	?	number of animals only mentioned in results	?	no protocol mentioned	low
Gremmels-2014	JR	N	no info	N	no info	N	no info	Y	no conflict stated	N	ethical approval + preregistration number given but not accessible	?	no info	low	males only, same strain, 8-10 weeks	?	no info	?	no info	?	no info	?	no info	?	no info	?	number of animals only mentioned in M&M	?	no protocol mentioned	low
Guerin-2015	JR	N	no info	N	no info	N	no info	Y	no conflict stated	N	no info	?	no info	?	nude mice, no other info	?	no info	?	no info	?	no info	?	no info	?	no info	?	Number of animals only mentioned in results	?	no protocol mentioned	low
Guerin-2017	JR	N	no info	N	no info	N	no info	Y	no conflict stated	N	no info	?	no info	?	nude mice, no other info	?	no info	?	no info	?	no info	?	no info	?	no info	?	No number of animals given	?	no protocol mentioned	low
Hao-2014	JR	Y	Rabbits & mice were randomly divided into 3 groups	Y	investigators were masked to treatment assignment	N	no info	Y	no conflict stated	N	Ethical approval but no preregistration	?	no info	low	Male NSW rabbits 2.5-3.5 kg and C57BL/CJ mice male (8-12 wk old)	?	no info	?	no info	?	no info on masking method	?	only randomization information given at start, not at outcome assessment	?	no info	low	Number of animals for each experiment in methods and results	?	no protocol mentioned	low
Heeschen-2004	JR	N	no info	Y	only for in vitro work	N	No info	N	no info	N	Ethical approval only	?	no info	?	sex not reported, 8-10 weeks	?	no info	?	no info	?	no info	?	no info	?	no info	?	number of animals, but no starting number mentioned	?	no protocol mentioned	?	No COI statement, no discussion on bias
Hermann-2007	JR	Y	only for histology	N	no info	N	no info	N	no info	N	no info	?	no info	low	Female athymic nude mide 8-10 weeks old 18-22g	?	no info	?	no info	?	no info	?	no info	?	no info	?	No info which mice which groups, N only in methods	?	no protocol mentioned	?	No COI statement\
Huang-2014	JR	Y	random allocation into groups at start	N	no info	N	no info	Y	no conflict stated	N	Ethical approval only	?	no info	low	4-6 week old male c57bl6j or balbc	?	no info	?	no info	?	no info	?	no info	?	no info	low	number of animals stated at start experiment, no other timepoints clarified - but number of animals in methods matches results	?	no protocol mentioned	low	Discrepancy in mouse age between Suppl. Methods and main text
Imada-2005	JR	N	no info	N	no info	N	no info	N	no info	N	no info	?	no info	?	no info	?	no info	?	no info	?	no info	?	no info	?	no info	low	Number of animals for each experiment in methods and results	?	no protocol mentioned	?	no COI statement
Ishikane-2008	JR	Y	rats were randomized to the following three groups: (a) BM	N	no info	N	no info	Y	no conflict stated	N	ethical approval, but no preregistration	?	no info	?	all male, but Lewis rats age range >20%	?	no info	?	no info	?	no info	?	no info	?	no info	low	Number of animals for each experiment in methods and results	?	no protocol mentioned	low
Iwase-2005-A	JR	Y	rats were randomized to treatment	N	no info	N	no info	N	no info	N	ethical approval, but no preregistration	?	no info	low	Male lewis rats weight 250-275 gr	?	no info	?	no info	?	no info	?	no info	?	no info	?	number of animals only mentioned in M&M	?	no protocol mentioned	?
Iwase-2005-C	JR	Y	rats were randomized to treatment	Y	only for in vitro work	N	no info	N	no info	N	ethical approval, but no preregistration	?	no info	low	Male lewis rats weight 250-275 gr	?	no info	?	no info	?	no info	?	no info	?	no info	?	number of animals only mentioned in M&M	?	no protocol mentioned	?	No COI statement
Jeon-2016	JR	Y	random allocation into groups at start	N	no info	N	no info	N	no info	N	no info	?	no info	low	4 week old female mice, weight reported, strain (athymic) reported))	?	no info	?	no info	?	no info	?	no info	?	no info	?	no info	?	no protocol mentioned	?	No COI statement
Kim-2007	JR	Y	Mice were randomized to treatment	N	no info	N	no info	N	no info	N	no info	?	no info	?	8 week old, strain reported, sex not	?	no info	?	no info	?	no info	?	no info	?	no info	?	N of mice only in results	?	no protocol mentioned	?	No COI statement
Kimura-2014	JR	N	no info	N	no info	N	no info	Y	no conflict	N	ethical approval only	?	no info	?	Only strain and 'adult' mentioned	?	no info	?	no info	?	no info	?	no info	?	no info	?	no info	?	no protocol mentioned	low
Krankel-2008	JR	N	no info	N	no info	N	no info	Y	Disclosures: none'	N	ethical approval, description of 'prior approval' . No protoocl	?	no info	?	only strain mentioned	?	no info	?	no info	?	no info	?	no info	?	no info	low	Number of animals for each experiment in methods and results	?	no protocol mentioned	low
Kubo-2007	JR	Y	random allocation into groups at start	N	no info	N	no info	N	no info	N	ethical approval, but no preregistration	?	no info	?	mice in study have different origins, unclear which mice used for hindlimb model	?	no info	?	no info	?	no info	?	no info	?	no info	low	N in methods (8/8/6) matches for OM flow rate	?	no protocol mentioned	?	Some mice were injected with GFP-transgenic mice BMCs' - but which mice + data on these is concealed
Kubo-2012	JR	Y	In vitro only	N	no info	N	no info	N	no info	N	ethical approval, but no preregistration	?	no info	low	aged - 20-22 month old', Strain and sex given	?	no info	?	no info	?	no info	?	no info	?	no info	?	n=6 in methods maar n = 5-6 in figure 6 flow rate	?	no protocol mentioned	?	No COI statement
Kuwahara-2013	JR	Y	random division into groups	N	no info	N	no info	Y	no conflict stated	N	ethical approval, but no preregistration	?	no info	low	12 wk old c57BL6/J males	?	no info	?	no info	?	no info	?	no info	?	no info	high	M&M states n=5 per group, results state 5-7 per group, extra mice not explained	?	no protocol mentioned	low
Landazuri-2016	JR	Y	In vitro only	N	no info	N	no info	Y	no conflict	N	ethical approval, but no preregistration	?	no info	low	Male Athymic mice, 7-8 weeks old, no other details	?	no info	?	no info	?	no info	?	no info	?	no info	?	No information on distribution of animal between groups, all information on animals used in suppl. Figure 2 is lacking	?	no protocol mentioned	low
Layman-2011	JR	Y	Randomized for treatment	N	no info	N	no info	Y	No conflict	N	Unclear ' animals were treated under IACUC guidelines of the Miller School of Medicine at the University of Miami'	?	no info	?	male? (unclear from text), 6-7 weeks, balb/C mice	?	no info	?	no info	?	no info	?	no info	?	no info	low	Number of animals for each experiment in methods and results	?	no protocol mentioned	low
Leroux-2010	JR	Y	Randomized for treatment	N	no info	N	no info	N	No info	N	ethical approval, but no preregistration	?	no info	?	only 'mice' (suspicion c57bl6/j according to suppl. But no definite proof and no other details)	?	no info	?	no info	?	no info	?	no info	?	no info	?	n only in results, unclear division in groups. 6 mice used for intermediate terminal experiments at day 7 without explanation on selection procedure	?	no protocol mentioned	?	no COI statement
Leroyer-2009	JR	N	no info	N	no info	N	no info	Y	No conflict	N	no info	?	no info	?	probably Male 20 weeks (LDLR-deficient and WT controls) - but unclear is WT age-matched	?	no info	?	no info	?	no info	?	no info	?	no info	?	number mentioned only in results	?	no protocol mentioned	low
Li-2003	JR	N	no info	N	no info	N	no info	N	no info	N	ethical approval, but no preregistration	?	no info	low	Sex, age (very large range) and strain given	?	no info	?	no info	?	no info	?	no info	?	no info	low	Extensive mentioning of number of animals used throughout in M&M and results	?	no protocol mentioned	?	No COI statement
Li-2006	JR	Y	random allocation of rats	Y	In vitro only	N	no info	N	no info	N	ethical approval, but no preregistration	?	no info	low	Sex, age (18 wk) and strains given	?	no info	?	no info	?	no info	?	no info	?	no info	low	n match between m&m en results	?	no protocol mentioned	?	No COI statement
Li-2010	JR	N	no info	Y	for outcome histology	N	no info	Y	no conflict	N	ethical approval, but no preregistration	?	no info	low	8 week old female C57bl/6J mice	?	no info	?	no info	?	no info	?	no info	?	no info	low	all animals were included in analysis, n in methods matches with n in results	?	no protocol mentioned	low
Li-2016	JR	Y	Random allocation of mice	N	no info	N	no info	Y	No conflict	N	ethical approval, but no preregistration	?	no info	low	Male, age (6 months) and strain given	?	no info	?	no info	?	no info	?	no info	?	no info	?	N animals only in methods	?	no protocol mentioned	low
Li-2021	JR	Y	Random allocation of mice into groups	Y	rater was masked to all treatment groups	N	no info	Y	no conflict	N	ethical approval, but no preregistration	?	no info	?	nude athymic mice, 6-8 weeks old. Sex not mentioned	?	no info	?	no info	?	no info	?	no info	?	no info	?	60 mice in methods, 4 groups, but no info on group construction in results	?	no protocol mentioned	low
Lian-2010	JR	Y	In vitro only	N	no info	N	no info	Y	no conflict	N	no info	?	no info	?	SCID mice, no other info	?	no info	?	no info	?	no info	?	no info	?	no info	?	Number of animals only mentioned in results - but follow-up from day 1	?	no protocol mentioned	low
Liew-2018	JR	N	no info	N	no info	N	no info	Y	Disclosures: Professor Timothy O’Brien is a founder, director and equity holder in Orbsen Therapeutics Ltd. For all other authors, there is no conflict of interest	N	Ethical approval and project license given (B342 HPRA Ireland), but not accessible	?	no info	?	age' (8-12 weeks) and strains given - 2 different strains were compared	?	no info	?	no info	?	no info	?	no info	?	no info	?	N animals only mentioned in results	?	no protocol mentioned	high	COI described, 2 different strains of mice were compared
Liu-2009	JR	N	no info	N	no info	N	no info	N	no info	N	no info	?	no info	?	12 month old C57BL/6J ApoE KO mice - sex not stated	?	no info	?	no info	?	no info	?	no info	?	no info	low	Number of animals for each experiment in methods and results	?	no protocol mentioned	?	no COI statement
Lu-2012	JR	Y	randomized for treatment	N	no info	N	no info	Y	no conflict	N	ethical approval, but no preregistration	?	no info	?	Sprague-Dawley rats 200-220 g - sex not given	?	no info	?	no info	?	no info	?	no info	?	no info	?	number of animals only mentioned in M&M	?	no protocol mentioned	low
Mees-2011	JR	N	no info	N	no info	N	no info	N	no info	N	ethical approval, but no preregistration	?	no info	?	Age, strains and backcrossing regimen described	?	no info	?	no info	?	no info	?	no info	?	no info	?	N animals only in legends, not differentiated between groups in all figures	?	no protocol mentioned	?	No description of donor mice details
Meng-2010	JR	Y	Randomized for treatment	Y	observer for cappilary count masked to treatment	N	no info	N	no info	N	ethical approval, but no preregistration	?	no info	?	NZ white rabbits 2-3kg - sex not given	?	no info	?	no info	?	no info	?	no info	?	no info	low	Number of animals for each experiment in methods and results	?	no protocol mentioned	?	no COI statement
Mikami-2013	JR	Y	random division into groups	Y	angiography masked	N	no info	Y	COI statement given: Dr. Koichiro Tsuji is employed by the commercial company Two Cells Co. Ltd. He is a specialist in cell culture, and the authors consulted him about methods for culture of mesenchymal stem cells. There are no other relevant declarations relating to employment, consultancy, patents, products in development or marketed products. This does not alter the authors' adherence to all …	N	no info	?	no info	low	Male, weight and strain given	?	no info	?	no info	?	no info	?	no info	?	no info	high	4 used rabbits not accounted for	?	no protocol mentioned	low
Mori-2007	JR	N	no info	N	no info	N	no info	N	no info	N	ethical approval, but no preregistration	?	no info	?	only strain given	?	no info	?	no info	?	no info	?	no info	?	no info	?	Animals per group in methods only	?	no protocol mentioned	?	No COI statement
Napoli-2005	JR	Y	Randomized for treatment	Y	masked for histology	N	no info	Y	COI statement given: L.J.I. helped develop and has a financial interest in a commercially available dietary supplement that contains some of the amino acids and antioxidants studied in this work.	N	ethical approval, but no preregistration	?	no info	?	Male c57bl/6J mice - age not specified	?	no info	?	no info	?	no info	?	no info	?	no info	low	animals per group in methods and results (in results as range, specified in methods)	?	no protocol mentioned	high	COI described
Nigris-2007	JR	Y	randomized in 4 groups	Y	operators masked to treatment	N	no info	Y	no conflict	N	ethical approval, but no preregistration	?	no info	low	4 week old male rats (2 strains, SHR or WKY)	?	no info	?	no info	?	no info	?	no info	?	only mentioned for histology	low	Number of animals for each experiment in methods and results	?	no protocol mentioned	low
Noh-2014	JR	Y	only for histology	Y	only for histology	N	no info	Y	no conflict	N	ethical approval, but no preregistration	?	no info	low	C57BL/6J or BALB/c-nude mice, male, 6 weeks	?	no info	?	no info	?	no info	?	no info	?	no info	?	N of mice only in results	?	no protocol mentioned	low
Oda-2010	JR	N	no info	N	no info	N	no info	Y	Disclosures: none	N	ethical approval, but no preregistration	?	no info	low	Age, sex, strain and weight given	?	no info	?	no info	?	no info	?	no info	?	no info	high	n mice different between groups but not addressed which groups which n of mice. Total number cannot be calculated and is not given\	?	no protocol mentioned	low
Oses-2009	JR	N	no info	N	no info	N	no info	Y	no conflict	N	ethical approval, but no preregistration	?	no info	low	male C57bl/6J 10-12 weeks mice	?	no info	?	no info	?	no info	?	no info	?	no info	high	discrepancy between N animal in figure legends and supplementary methods	?	no protocol mentioned	low
Otani-2008	JR	Y	random division into groups	N	no info	N	no info	N	no info	N	ethical approval, but no preregistration	?	no info	low	Male lewis rats (277 +- 15 gram and 284 +- 18 grams)	?	no info	?	no info	?	no info	?	no info	?	no info	low	loss of animals stated in results text	?	no protocol mentioned	?	No COI statement
Ozawa-2006	JR	N	no info	N	no info	N	no info	N	no info	N	ethical approval, but no preregistration	?	no info	low	Age, sex, strain and weight given\	?	no info	?	no info	?	no info	?	no info	?	no info	low	Number of mice for each experiment given in methods and results	?	no protocol mentioned	?	No COI statement
Park-2018	JR	Y	only for histology	N	no info	N	no info	Y	no conflict	N	ethical approval, but no preregistration	?	no info	?	3-4 wk old SD rats, sex not given	?	no info	?	no info	?	no info	?	no info	?	no info	?	number of animals only mentioned in M&M	?	no protocol mentioned	low
Piao-2010	JR	Y	only for histology	Y	only for histology	N	no info	N	no info	N	ethical approval, but no preregistration	?	no info	low	lewis rats, male, 250-300g	?	no info	?	no info	?	no info	?	no info	?	no info	?	Number of animals only mentioned in results	?	no protocol mentioned	?	No COI statement
Qin-2008	JR	Y	random selection for treatment regimes	N	no info	N	no info	N	no info	N	ethical approval, but no preregistration	?	no info	low	12-16 week old male C57BL/6 mice	?	no info	?	no info	?	no info	?	no info	?	no info	?	Number of animals only mentioned in results	?	no protocol mentioned	?	No COI statement
Rahman-2014	JR	Y	random selection for treatment regimes	N	no info	N	no info	Y	no conflict	N	ethical approval, but no preregistration	?	no info	?	7-8 week old mice, WT and CD13KO, sex not mentioned	?	no info	?	no info	?	no info	?	no info	?	no info	?	Number of animals only mentioned in results	?	no protocol mentioned	low
Ricles-2016	JR	N	no info	N	no info	N	no info	Y	no conflict	N	ethical approval, but no preregistration	?	no info	low	11 week old male lewis rats	?	no info	?	no info	?	no info	?	no info	?	no info	?	number of animals only mentioned in M&M	?	no protocol mentioned	low
Rojas-Torres-2020	JR	N	Balanced design of mouse allocation (similar conditions of mice between groups)	N	no info	N	no info	Y	Authors collaborated with / are employed by one of the supporters (rexgenero)	N	ethical approval, but no preregistration	?	no info	low	Female Balb-C Nude (CAnN.Cg-Foxn1nu/Crl) mice 9 weeks	?	no info	?	no info	?	no info	?	no info	?	no info	low	N of mice very clearly specified + deaths described	?	no protocol mentioned	High	Compound supplied by company that also supported the study\
Rosova-2008	JR	N	no info	N	no info	N	no info	Y	no conflict	N	ethical approval, but no preregistration	?	no info	?	only strain given, no age or sex	?	no info	?	no info	?	no info	?	no info	?	no info	?	Number of animals only mentioned in results	?	no protocol mentioned	low
Sasaki-2006	JR	N	no info	N	no info	N	no info	Y	stated a patent filed	N	no info	?	no info	?	no info	?	no info	?	no info	?	no info	?	no info	?	no info	?	no info	?	no protocol mentioned	high	Study mentions supporting information on animal study, but supporting information cannot be found on publishers website.
Shiba-2009	JR	N	no info	Y	Double masked experiments for perfustion ratio	N	no info	Y	no conflict	N	ethical approval, but no preregistration	?	no info	?	Guess = 8 week male balb/c nu/nu mice for HI - but not clear from paper	?	no info	?	no info	?	no info	?	no info	low	All the measurementswere performed in a double-masked manner by two independentresearchers.	?	no info	?	no protocol mentioned	low
Sica-2006	JR	Y	random selection for treatment regimes	Y	masked blood flow analysis	N	no info	N	no info	N	ethical approval, but no preregistration	?	no info	low	2 month old male CD1 mice	?	no info	?	no info	?	no info	?	no info	low	Histological analysis and evaluation of blood flow were performed in a masked fashion	?	number of animals only mentioned in M&M	?	no protocol mentioned	?	No COI statement
Silvestre-2003	JR	N	no info	N	no info	N	no info	N	no info	N	no info	?	no info	low	male 14 week old apoE-KO mice	?	no info	?	no info	?	no info	?	no info	?	no info	low	Number of animals for each experiment in methods and results	?	no protocol mentioned	?	No COI statement
Sugihara-2007	JR	N	no info	N	no info	N	no info	N	no info	N	ethical approval, but no preregistration	?	no info	low	8 week or 18 month old male c57bl/6j mice	?	no info	?	no info	?	no info	?	no info	?	no info	?	Number of animals only mentioned in results	?	no protocol mentioned	?	No COI statement
Sumi-2007	JR	N	no info	N	no info	N	no info	N	no info	N	ethical approval, but no preregistration	?	no info	low	C57bl/6j male mice 30-35 weeks	?	no info	?	no info	?	no info	?	no info	?	no info	?	Number of animals only mentioned in results	?	no protocol mentioned	?	No COI statement
Sun-2015	JR	Y	random selection for treatment regimes	N	no info	N	no info	Y	no conflict	N	ethical approval, but no preregistration	?	no info	?	only stain provided	?	no info	?	no info	?	no info	?	no info	?	no info	high	Different N of animals between methods and results, reason for exlusion not given	?	no protocol mentioned	low
Sun-2017	JR	N	no info	N	no info	N	no info	Y	no conflict	N	ethical approval, but no preregistration	?	no info	low	8 week old C57BL/6 or ALDH2 ko male mice	?	no info	?	no info	?	no info	?	no info	?	no info	?	Number of animals only mentioned in results, not for every experiment	?	no protocol mentioned	low
Takagi-2005	JR	Y	and randomly divided into 4 groups	N	no info	N	no info	N	no info	N	no info	?	no info	low	8 week old lewis rats male	?	no info	?	no info	?	no info	?	no info	?	no info	?	number of animals only mentioned in M&M	?	no protocol mentioned	?
Tanaka-2010	JR	N	no info	N	no info	N	no info	Y	no conflict	N	ethical approval, but no preregistration	?	no info	low	Cl57bl/6J mice WT male 8 weeks or cPLA2a deficient	?	no info	?	no info	?	no info	?	no info	?	no info	?	Number of animals only mentioned in results	?	no protocol mentioned	low
Thej-2021	JR	N	no info	Y	masked pathology scoring	N	no info	Y	no conflict	N	Ethical approval, found as Syngene/IAEC/388/05-2013, but no preregistration	?	no info	?	10-12 week old balb/c nude mice, sex not reported	?	no info	?	no info	?	no info	?	no info	?	no info	?	No info	?	no protocol mentioned	high	Authurs state no conflicts, but the provider of the MSCs, Stempeucel, is listed as funder
Thomas-2020	JR	N	no info	Y	Ambulatory walk test masked	N	no info	Y	no conflict stated	N	ethical approval, but no preregistration	?	no info	?	Same group size, no other characteristics reported	?	no info	?	no info	?	no info	?	no info	?	no info	low	all animals were included in analysis, n in methods matches with n in results	?	no protocol mentioned	low	stated no conflicts
Walter-2005	JR	N	no info	Y	only for cell migration	N	no info	N	no info	N	no info	?	no info	?	8-10 wk old athymic mice (sex not reported)	?	no info	?	no info	?	no info	?	no info	?	no info	?	Number of animals only mentioned in results	?	no protocol mentioned	?	No COI statement
Wang-2019	JR	N	no info	N	no info	N	no info	Y	no conflict	N	ethical approval, but no preregistration	?	no info	low	6 week old male BALB/C nude mice	?	no info	?	no info	?	no info	?	no info	?	no info	low	Number of animals for each experiment in methods and results	?	no protocol mentioned	low
Wu-2009	JR	N	no info	N	no info	N	no info	N	no info	N	ethical approval, but no preregistration	?	no info	low	Male C57BL/6J 8-10 weeks	?	no info	?	no info	?	no info	?	no info	?	no info	low	Number of animals for each experiment in methods and results	?	no protocol mentioned	?	No COI statement
Xiang-2017	JR	N	no info	N	no info	N	no info	N	no statement	N	ethical approval, but no preregistration	?	no info	low	female c57BL6/ mice 8-10 weeks	?	no info	?	no info	?	no info	?	no info	?	no info	?	Number of animals only mentioned in results	?	no protocol mentioned	?	No COIs
Yamada-2021	JR	N	no info	N	no info	N	no info	N	no info	N	ethical approval (Approval Number: 197033), but no preregistration	?	no info	low	12 wk old c57BL6/J males	?	no info	?	no info	?	no info	?	no info	?	no info	?	Number of animals only mentioned in results	?	no protocol mentioned	?	No COI statement
Yan-2012	JR	N	random only about field selection for histology, not about treatment	Y	masked observer	N	no info	Y	no conflict	N	ethical approval, but no preregistration	?	no info	?	Male c57BL/6 or B6.Cg-m +/+ Leprdb/J mice, age not specified	?	no info	?	no info	?	no info	?	no info	?	no info	?	Number of animals only mentioned in results	?	no protocol mentioned	low
Yan-2013	JR	y	randomized to treatment	N	no info	N	no info	Y	conflict is not related to ischemia model and outcomes	N	ethical approval, but no preregistration	?	no info	low	10 week old female nude mice	?	no info	?	no info	?	no info	?	no info	?	no info	low	Number of animals for each experiment in methods and results	?	no protocol mentioned	low	COI statement mentions patent filing for patent unrelated to HI experiments
Yao-2020	JR	Y	randomized to treatment	Y	masked vessel counting (unclear what is exactly meant by this)	N	no info	Y	no conflict	N	ethical approval, but no preregistration	?	no info	low	Male Balb/c mice 10-12 weeks	?	no info	?	no info	?	no info	?	no info	?	no info	?	number of animals only mentioned in M&M	?	no protocol mentioned	low
You-2006	JR	N	no info	N	no info	N	no info	Y	no conflict	N	ethical approval, but no preregistration	?	no info	?	eNOS deficient or nude mice (12 weeks old) - sex not provided	?	no info	?	no info	?	no info	?	no info	?	no info	?	Number of animals only mentioned in results	?	no protocol mentioned	low
Zhang-2008	JR	Y	randomized to treatment	N	no info	N	no info	N	no info	N	ethical approval, but no preregistration	?	no info	low	male C57BL6/J mice 8-10 weeks old	?	no info	?	no info	?	no info	?	no info	?	no info	low	Number of animals for each experiment in methods and results	?	no protocol mentioned	?	No COI statement
Zhang-2011	JR	N	no info	Y	morphometric analysis masked to treatment	N	no info	Y	no conflict	N	ethical approval, but no preregistration	?	no info	low	female C57BL6/J mice 8-10 weeks old	?	no info	?	no info	?	no info	?	no info	?	no info	low	Number of animals for each experiment in methods and results	?	no protocol mentioned	low
Zhang-2012	JR	N	no info	Y	morphometric analysis masked to treatment	N	no info	Y	no conflict	N	ethical approval, but no preregistration	?	no info	low	female C57BL6/J mice 8 weeks old	?	no info	?	no info	?	no info	?	no info	?	no info	low	Number of animals for each experiment in methods and results	?	no protocol mentioned	low
Zhuo-2010	JR	Y	randomized to treatment	Y	capillary counting by investigators masked to study conditions	N	no info	N	disclosures says nothing about conflict, just stated grants??	N	ethical approval, but no preregistration	?	method not explained	?	age range in young group >20% (6-8 weeks). sex and strain equal	?	no info	?	no info	?	no info	?	no info	?	no info	low	Number of animals for each experiment in methods and results	?	no protocol mentioned	?	no clear COI statement

## Sheet: Descrepancies
article code	Article Code	reviewer 1 initials -->	reviewer 2 initials -->	1 (Reporting) Is it mentioned that the experiment was randomised at any stage? (Y/N)	2 (Reporting) Is it mentioned that the experiment was masked at any stage? (Y/N)	3 (Reporting) Is a power / sample size calculation reported? (Y/N)	4 Is a conflict of interest statement reported? (Y/N)	5 Does the study mention a prespecified / preregisterd protocol? (Y/N)	1 (Bias) Was the allocation sequence adequately generated and applied?	2 (Bias) Were the groups similar at baseline or adjusted for confounders?	3 (Bias) Was the allocation adequately concealed?	4 (Bias) Are the animals randomly housed during the experiment ?	5 (Bias) Were the caregivers/ investigators during the course of the exp. adequately masked ?	6 (Bias) Were animals selected at random during outcome assessment ?	7 (Bias) Was the outcome assessment adequately masked ?	8 (Bias) Were incomplete outcome data adequately addressed?	9 (Bias) Is the study free of selective outcome reporting?	10 (Bias) Was the study apparently free of other problems that could cause a high risk of bias?
Agree	Al-Rifai-2019	RK	KW	Agree	Agree	Agree	Agree	Agree	Agree	Agree	Agree	Agree	Agree	Agree	Agree	Agree	Agree	Agree
Agree	Amin-2010	RK	KW	Agree	Agree	Agree	Agree	Agree	Agree	Agree	Agree	Agree	Agree	Agree	Agree	Agree	Agree	Agree
Agree	Aranguren-2008	RK	KW	Agree	Agree	Agree	Agree	Agree	Agree	Agree	Agree	Agree	Agree	Agree	Agree	Agree	Agree	Agree
Agree	Beegle-2016	RK	KW	Agree	Agree	Agree	Agree	Agree	Agree	Agree	Agree	Agree	Agree	Agree	Agree	Agree	Agree	Agree
Agree	Bogt-2012	RK	KW	Agree	Agree	Agree	Agree	Agree	Agree	Agree	Agree	Agree	Agree	Agree	Agree	Agree	Agree	Agree
Agree	Capoccia-2009	RK	KW	Agree	Agree	Agree	Agree	Agree	Agree	Agree	Agree	Agree	Agree	Agree	Agree	Agree	Agree	Agree
Agree	Cheng-2013	RK	KW	Agree	Agree	Agree	Agree	Agree	Agree	Agree	Agree	Agree	Agree	Agree	Agree	Agree	Agree	Agree
Agree	de Nigris-2007	RK	KW	Agree	Agree	Agree	Agree	Agree	Agree	Agree	Agree	Agree	Agree	Agree	Agree	Agree	Agree	Agree
Agree	Duan-2020	RK	KW	Agree	Agree	Agree	Agree	Agree	Agree	Agree	Agree	Agree	Agree	Agree	Agree	Agree	Agree	Agree
Agree	Finney-2010	RK	FR	Agree	Agree	Agree	Agree	Agree	Agree	Agree	Agree	Agree	Agree	Agree	Agree	Agree	Agree	Agree
Agree	Gan-2009	RK	JR	Agree	Agree	Agree	Agree	Agree	Agree	Agree	Agree	Agree	Agree	Agree	Agree	Agree	Agree	Agree
Agree	Gremmels-2014	RK	JR	Agree	Agree	Agree	Agree	Agree	Agree	Agree	Agree	Agree	Agree	Agree	Agree	Agree	Agree	Agree
Agree	Guerin-2015	RK	JR	Agree	Agree	Agree	Agree	Agree	Agree	Agree	Agree	Agree	Agree	Agree	Agree	Agree	Agree	Agree
Agree	Guerin-2017	RK	JR	Agree	Agree	Agree	Agree	Agree	Agree	Agree	Agree	Agree	Agree	Agree	Agree	Agree	Agree	Agree
Agree	Hao-2014	RK	JR	Agree	Agree	Agree	Agree	Agree	Agree	Agree	Agree	Agree	Agree	Agree	Agree	Agree	Agree	Agree
Agree	Heeschen-2004	RK	JR	Agree	Agree	Agree	Agree	Agree	Agree	Agree	Agree	Agree	Agree	Agree	Agree	Agree	Agree	Agree
Agree	Hermann-2007	RK	JR	Agree	Agree	Agree	Agree	Agree	Agree	Agree	Agree	Agree	Agree	Agree	Agree	Agree	Agree	Agree
Agree	Huang-2014	RK	JR	Agree	Agree	Agree	Agree	Agree	Agree	Agree	Agree	Agree	Agree	Agree	Agree	Agree	Agree	Agree
Agree	Imada-2005	RK	JR	Agree	Agree	Agree	Agree	Agree	Agree	Agree	Agree	Agree	Agree	Agree	Agree	Agree	Agree	Agree
Agree	Ishikane-2008	RK	JR	Agree	Agree	Agree	Agree	Agree	Agree	Agree	Agree	Agree	Agree	Agree	Agree	Agree	Agree	Agree
Agree	Iwase-2005-A	RK	JR	Agree	Agree	Agree	Agree	Agree	Agree	Agree	Agree	Agree	Agree	Agree	Agree	Agree	Agree	Agree
Agree	Iwase-2005-C	RK	JR	Agree	Agree	Agree	Agree	Agree	Agree	Agree	Agree	Agree	Agree	Agree	Agree	Agree	Agree	Agree
Agree	Jeon-2016	RK	JR	Agree	Agree	Agree	Agree	Agree	Agree	Agree	Agree	Agree	Agree	Agree	Agree	Agree	Agree	Agree
Agree	Kim-2007	RK	JR	Agree	Agree	Agree	Agree	Agree	Agree	Agree	Agree	Agree	Agree	Agree	Agree	Agree	Agree	Agree
Agree	Kimura-2014	RK	JR	Agree	Agree	Agree	Agree	Agree	Agree	Agree	Agree	Agree	Agree	Agree	Agree	Agree	Agree	Agree
Agree	Krankel-2008	RK	JR	Agree	Agree	Agree	Agree	Agree	Agree	Agree	Agree	Agree	Agree	Agree	Agree	Agree	Agree	Agree
Agree	Kubo-2007	RK	JR	Agree	Agree	Agree	Agree	Agree	Agree	Agree	Agree	Agree	Agree	Agree	Agree	Agree	Agree	Agree
Agree	Kubo-2012	RK	JR	Agree	Agree	Agree	Agree	Agree	Agree	Agree	Agree	Agree	Agree	Agree	Agree	Agree	Agree	Agree
Agree	Kuwahara-2013	RK	JR	Agree	Agree	Agree	Agree	Agree	Agree	Agree	Agree	Agree	Agree	Agree	Agree	Agree	Agree	Agree
Agree	Landazuri-2016	RK	JR	Agree	Agree	Agree	Agree	Agree	Agree	Agree	Agree	Agree	Agree	Agree	Agree	Agree	Agree	Agree
Agree	Layman-2011	RK	JR	Agree	Agree	Agree	Agree	Agree	Agree	Agree	Agree	Agree	Agree	Agree	Agree	Agree	Agree	Agree
Agree	Leroux-2010	RK	JR	Agree	Agree	Agree	Agree	Agree	Agree	Agree	Agree	Agree	Agree	Agree	Agree	Agree	Agree	Agree
Agree	Leroyer-2009	RK	JR	Agree	Agree	Agree	Agree	Agree	Agree	Agree	Agree	Agree	Agree	Agree	Agree	Agree	Agree	Agree
Agree	Li-2003	RK	JR	Agree	Agree	Agree	Agree	Agree	Agree	Agree	Agree	Agree	Agree	Agree	Agree	Agree	Agree	Agree
Agree	Li-2006	RK	JR	Agree	Agree	Agree	Agree	Agree	Agree	Agree	Agree	Agree	Agree	Agree	Agree	Agree	Agree	Agree
Agree	Li-2010	RK	JR	Agree	Agree	Agree	Agree	Agree	Agree	Agree	Agree	Agree	Agree	Agree	Agree	Agree	Agree	Agree
Agree	Li-2016	RK	JR	Agree	Agree	Agree	Agree	Agree	Agree	Agree	Agree	Agree	Agree	Agree	Agree	Agree	Agree	Agree
Agree	Li-2021	RK	JR	Agree	Agree	Agree	Agree	Agree	Agree	Agree	Agree	Agree	Agree	Agree	Agree	Agree	Agree	Agree
Agree	Lian-2010	RK	JR	Agree	Agree	Agree	Agree	Agree	Agree	Agree	Agree	Agree	Agree	Agree	Agree	Agree	Agree	Agree
Agree	Liew-2018	RK	JR	Agree	Agree	Agree	Agree	Agree	Agree	Agree	Agree	Agree	Agree	Agree	Agree	Agree	Agree	Agree
Agree	Liu-2009	RK	JR	Agree	Agree	Agree	Agree	Agree	Agree	Agree	Agree	Agree	Agree	Agree	Agree	Agree	Agree	Agree
Agree	Lu-2012	RK	JR	Agree	Agree	Agree	Agree	Agree	Agree	Agree	Agree	Agree	Agree	Agree	Agree	Agree	Agree	Agree
Agree	Mees-2011	RK	JR	Agree	Agree	Agree	Agree	Agree	Agree	Agree	Agree	Agree	Agree	Agree	Agree	Agree	Agree	Agree
Agree	Meng-2010	RK	JR	Agree	Agree	Agree	Agree	Agree	Agree	Agree	Agree	Agree	Agree	Agree	Agree	Agree	Agree	Agree
Agree	Mikami-2013	RK	JR	Agree	Agree	Agree	Agree	Agree	Agree	Agree	Agree	Agree	Agree	Agree	Agree	Agree	Agree	Agree
Agree	Mori-2007	RK	JR	Agree	Agree	Agree	Agree	Agree	Agree	Agree	Agree	Agree	Agree	Agree	Agree	Agree	Agree	Agree
Agree	Napoli-2005	RK	JR	Agree	Agree	Agree	Agree	Agree	Agree	Agree	Agree	Agree	Agree	Agree	Agree	Agree	Agree	Agree
Agree	Nigris-2007	RK	JR	Agree	Agree	Agree	Agree	Agree	Agree	Agree	Agree	Agree	Agree	Agree	Agree	Agree	Agree	Agree
Agree	Noh-2014	RK	JR	Agree	Agree	Agree	Agree	Agree	Agree	Agree	Agree	Agree	Agree	Agree	Agree	Agree	Agree	Agree
Agree	Oda-2010	RK	JR	Agree	Agree	Agree	Agree	Agree	Agree	Agree	Agree	Agree	Agree	Agree	Agree	Agree	Agree	Agree
Agree	Oses-2009	RK	JR	Agree	Agree	Agree	Agree	Agree	Agree	Agree	Agree	Agree	Agree	Agree	Agree	Agree	Agree	Agree
Agree	Otani-2008	RK	JR	Agree	Agree	Agree	Agree	Agree	Agree	Agree	Agree	Agree	Agree	Agree	Agree	Agree	Agree	Agree
Agree	Ozawa-2006	RK	JR	Agree	Agree	Agree	Agree	Agree	Agree	Agree	Agree	Agree	Agree	Agree	Agree	Agree	Agree	Agree
Agree	Park-2018	RK	JR	Agree	Agree	Agree	Agree	Agree	Agree	Agree	Agree	Agree	Agree	Agree	Agree	Agree	Agree	Agree
Agree	Piao-2010	RK	JR	Agree	Agree	Agree	Agree	Agree	Agree	Agree	Agree	Agree	Agree	Agree	Agree	Agree	Agree	Agree
Agree	Qin-2008	RK	JR	Agree	Agree	Agree	Agree	Agree	Agree	Agree	Agree	Agree	Agree	Agree	Agree	Agree	Agree	Agree
Agree	Rahman-2014	RK	JR	Agree	Agree	Agree	Agree	Agree	Agree	Agree	Agree	Agree	Agree	Agree	Agree	Agree	Agree	Agree
Agree	Ricles-2016	RK	JR	Agree	Agree	Agree	Agree	Agree	Agree	Agree	Agree	Agree	Agree	Agree	Agree	Agree	Agree	Agree
Agree	Rojas-Torres-2020	RK	JR	Agree	Agree	Agree	Agree	Agree	Agree	Agree	Agree	Agree	Agree	Agree	Agree	Agree	Agree	Agree
Agree	Rosova-2008	RK	JR	Agree	Agree	Agree	Agree	Agree	Agree	Agree	Agree	Agree	Agree	Agree	Agree	Agree	Agree	Agree
Agree	Sasaki-2006	RK	JR	Agree	Agree	Agree	Agree	Agree	Agree	Agree	Agree	Agree	Agree	Agree	Agree	Agree	Agree	Agree
Agree	Shiba-2009	RK	JR	Agree	Agree	Agree	Agree	Agree	Agree	Agree	Agree	Agree	Agree	Agree	Agree	Agree	Agree	Agree
Agree	Sica-2006	RK	JR	Agree	Agree	Agree	Agree	Agree	Agree	Agree	Agree	Agree	Agree	Agree	Agree	Agree	Agree	Agree
Agree	Silvestre-2003	RK	JR	Agree	Agree	Agree	Agree	Agree	Agree	Agree	Agree	Agree	Agree	Agree	Agree	Agree	Agree	Agree
Agree	Sugihara-2007	RK	JR	Agree	Agree	Agree	Agree	Agree	Agree	Agree	Agree	Agree	Agree	Agree	Agree	Agree	Agree	Agree
Agree	Sumi-2007	RK	JR	Agree	Agree	Agree	Agree	Agree	Agree	Agree	Agree	Agree	Agree	Agree	Agree	Agree	Agree	Agree
Agree	Sun-2015	RK	JR	Agree	Agree	Agree	Agree	Agree	Agree	Agree	Agree	Agree	Agree	Agree	Agree	Agree	Agree	Agree
Agree	Sun-2017	RK	JR	Agree	Agree	Agree	Agree	Agree	Agree	Agree	Agree	Agree	Agree	Agree	Agree	Agree	Agree	Agree
Agree	Takagi-2005	RK	JR	Agree	Agree	Agree	Agree	Agree	Agree	Agree	Agree	Agree	Agree	Agree	Agree	Agree	Agree	Agree
Agree	Tanaka-2010	RK	JR	Agree	Agree	Agree	Agree	Agree	Agree	Agree	Agree	Agree	Agree	Agree	Agree	Agree	Agree	Agree
Agree	Thej-2021	RK	JR	Agree	Agree	Agree	Agree	Agree	Agree	Agree	Agree	Agree	Agree	Agree	Agree	Agree	Agree	Agree
Agree	Thomas-2020	RK	JR	Agree	Agree	Agree	Agree	Agree	Agree	Agree	Agree	Agree	Agree	Agree	Agree	Agree	Agree	Agree
Agree	Walter-2005	RK	JR	Agree	Agree	Agree	Agree	Agree	Agree	Agree	Agree	Agree	Agree	Agree	Agree	Agree	Agree	Agree
Agree	Wang-2019	RK	JR	Agree	Agree	Agree	Agree	Agree	Agree	Agree	Agree	Agree	Agree	Agree	Agree	Agree	Agree	Agree
Agree	Wu-2009	RK	JR	Agree	Agree	Agree	Agree	Agree	Agree	Agree	Agree	Agree	Agree	Agree	Agree	Agree	Agree	Agree
Agree	Xiang-2017	RK	JR	Agree	Agree	Agree	Agree	Agree	Agree	Agree	Agree	Agree	Agree	Agree	Agree	Agree	Agree	Agree
Agree	Yamada-2021	RK	JR	Agree	Agree	Agree	Agree	Agree	Agree	Agree	Agree	Agree	Agree	Agree	Agree	Agree	Agree	Agree
Agree	Yan-2012	RK	JR	Agree	Agree	Agree	Agree	Agree	Agree	Agree	Agree	Agree	Agree	Agree	Agree	Agree	Agree	Agree
Agree	Yan-2013	RK	JR	Agree	Agree	Agree	Agree	Agree	Agree	Agree	Agree	Agree	Agree	Agree	Agree	Agree	Agree	Agree
Agree	Yao-2020	RK	JR	Agree	Agree	Agree	Agree	Agree	Agree	Agree	Agree	Agree	Agree	Agree	Agree	Agree	Agree	Agree
Agree	You-2006	RK	JR	Agree	Agree	Agree	Agree	Agree	Agree	Agree	Agree	Agree	Agree	Agree	Agree	Agree	Agree	Agree
Agree	Zhang-2008	RK	JR	Agree	Agree	Agree	Agree	Agree	Agree	Agree	Agree	Agree	Agree	Agree	Agree	Agree	Agree	Agree
Agree	Zhang-2011	RK	JR	Agree	Agree	Agree	Agree	Agree	Agree	Agree	Agree	Agree	Agree	Agree	Agree	Agree	Agree	Agree
Agree	Zhang-2012	RK	JR	Agree	Agree	Agree	Agree	Agree	Agree	Agree	Agree	Agree	Agree	Agree	Agree	Agree	Agree	Agree
Agree	Zhuo-2010	RK	JR	Agree	Agree	Agree	Agree	Agree	Agree	Agree	Agree	Agree	Agree	Agree	Agree	Agree	Agree	Agree
